# Supplementary material for: Chlorido{5,10,15,20-tetra­kis­[2-(2,2-dimethyl­propanamido)­phen­yl]porphyrinato-κ4 N,N′,N′′,N′′′}iron(III) chloro­benzene hemisolvate monohydrate
Source: Acta Crystallogr Sect E Struct Rep Online. 2011 Mar 15;67(Pt 4):m460–1. doi: 10.1107/S1600536811009299 (PMC3099838; doi:10.1107/S1600536811009299)
Supplement: Supplementary file 2 [file e-67-0m460-Isup2.hkl]

# 
# h,k,l, Fc-squared, Fo-squared, sigma(Fo-squared) and status flag 
# 
data_I
_shelx_title ' BFe3CL' 
_shelx_refln_list_code          4 
_shelx_F_calc_maximum      721.24 
_exptl_crystal_F_000      2316.00 
_reflns_d_resolution_high  0.8100 
 
loop_ 
 _symmetry_equiv_pos_as_xyz 
 'x, y, z' 
 'x+1/2, -y, -z+1/2' 
 '-x+1/2, -y+1/2, z' 
 '-x, y+1/2, -z+1/2' 
 'y+1/2, x+1/2, -z+1/2' 
 'y, -x+1/2, z' 
 '-y+1/2, x, z' 
 '-y, -x, -z+1/2' 
 '-x, -y, -z' 
 '-x-1/2, y, z-1/2' 
 'x-1/2, y-1/2, -z' 
 'x, -y-1/2, z-1/2' 
 '-y-1/2, -x-1/2, z-1/2' 
 '-y, x-1/2, -z' 
 'y-1/2, -x, -z' 
 'y, x, z-1/2' 
 
_cell_length_a    18.0690 
_cell_length_b    18.0690 
_cell_length_c    18.9190 
_cell_angle_alpha  90.000 
_cell_angle_beta   90.000 
_cell_angle_gamma  90.000 
 
_shelx_F_squared_multiplier     1.000 
 
loop_ 
 _refln_index_h 
 _refln_index_k 
 _refln_index_l 
 _refln_F_squared_calc 
 _refln_F_squared_meas 
 _refln_F_squared_sigma 
 _refln_observed_status 
   2   2   0    18449.06    14181.50     79.93 o 
   0   4   0    79388.46    85517.89    523.47 o 
   2   4   0   142634.92   160339.94    611.76 o 
   4   4   0    22296.55    24278.62    405.97 o 
   1   5   0    34913.97    27598.55     73.59 o 
   3   5   0     3075.69     4588.79     38.41 o 
   5   5   0    68970.73    58259.17    321.33 o 
   0   6   0       76.71       34.65     29.38 o 
   2   6   0    30715.85    30470.04    158.52 o 
   4   6   0     5335.88     4689.82     54.35 o 
   6   6   0    56139.70    60096.93    450.82 o 
   1   7   0      170.18      147.57     22.64 o 
   3   7   0    31532.57    27317.52    161.95 o 
   5   7   0    14855.56    11742.13     47.61 o 
   7   7   0     5792.58     4327.50     46.77 o 
   0   8   0    81385.08    82338.78    613.01 o 
   6   8   0     5978.94     4717.61     59.44 o 
   8   8   0    10039.53     9105.08    126.92 o 
   1   9   0    11673.48     8811.98     76.32 o 
   3   9   0    23821.25    20711.30     79.71 o 
   7   9   0     9620.92     8344.24     48.12 o 
   9   9   0      303.37      231.77     48.44 o 
   0  10   0    32014.87    31829.49    270.20 o 
   2  10   0     1339.89     1007.61     43.50 o 
   4  10   0    17878.22    16304.25     91.85 o 
   6  10   0     7881.70     6226.35     58.61 o 
   8  10   0     6224.68     5080.25     73.08 o 
  10  10   0        9.60       79.03     55.13 o 
   1  11   0    18549.59    17302.31    148.12 o 
   3  11   0     2008.71     1577.16     38.33 o 
   5  11   0     5367.85     4748.51     48.01 o 
   7  11   0    12281.92    12577.80     62.77 o 
   9  11   0     1579.74     1624.83     36.41 o 
  11  11   0     3886.29     3777.84     75.22 o 
   0  12   0       91.41        5.69     43.50 o 
   2  12   0     9595.15     8802.38     54.76 o 
   4  12   0    18663.81    18427.78    114.72 o 
   6  12   0     8737.26     7929.53     74.42 o 
   8  12   0      353.25      281.82     40.22 o 
  10  12   0     1469.94     1458.34     53.67 o 
  12  12   0    12156.01    11434.20    324.36 o 
   1  13   0     2073.78     1530.87     42.75 o 
   3  13   0     4008.61     3819.42     51.36 o 
   5  13   0    23048.69    22305.80    187.54 o 
   7  13   0     4048.84     4061.75     55.93 o 
   9  13   0       88.79       85.38     42.64 o 
  11  13   0     2233.02     2204.23     69.33 o 
  13  13   0     4583.56     4386.29    205.58 o 
   0  14   0      128.24      252.09     53.90 o 
   2  14   0     6007.10     5802.08     69.60 o 
   4  14   0      695.58      597.47     38.52 o 
   6  14   0    14083.69    13723.73    117.67 o 
   8  14   0     1661.55     1464.40     52.31 o 
  10  14   0     1225.29     1257.27     57.53 o 
  12  14   0     2074.40     2110.89     67.25 o 
  14  14   0      885.89      792.10     83.93 o 
   1  15   0      366.99      303.66     54.95 o 
   3  15   0      570.74      671.15     62.53 o 
   5  15   0     4721.67     4390.96     83.18 o 
   7  15   0     1756.82     1960.39     65.88 o 
   9  15   0     2717.57     2956.99     64.22 o 
  11  15   0     3236.59     3277.50     66.94 o 
  13  15   0     1861.45     1635.37     54.83 o 
  15  15   0       30.11      148.51     92.53 o 
   0  16   0     9133.08     8346.00    214.52 o 
   2  16   0     1821.98     1945.25     75.52 o 
   4  16   0      387.28      228.04     61.86 o 
   6  16   0     1726.38     1972.66     74.09 o 
   8  16   0     3430.17     3577.90     78.44 o 
  10  16   0     4651.42     4176.85    124.17 o 
  12  16   0     1154.76     1510.10     69.82 o 
  14  16   0      926.95     1278.11     83.11 o 
   1  17   0     9256.87     9441.53    135.95 o 
   3  17   0     1334.12     1420.57     92.45 o 
   5  17   0      401.06      603.27     76.79 o 
   7  17   0     2003.31     2190.35     73.56 o 
   9  17   0     1595.96     1605.50     72.19 o 
  11  17   0     1778.18     2111.37     72.54 o 
  13  17   0     1606.20     1745.27     77.02 o 
   0  18   0     5047.82     5028.03    245.35 o 
   2  18   0     1598.56     2027.73    100.55 o 
   4  18   0    10960.48    10993.02    153.45 o 
   6  18   0     1665.75     1572.62     81.84 o 
   8  18   0      277.99      435.04     79.54 o 
  10  18   0      598.40      745.53     77.16 o 
  12  18   0     1415.22     1841.90     82.80 o 
   1  19   0     2303.40     2269.25    102.29 o 
   3  19   0     2222.92     2410.00    102.40 o 
   5  19   0      841.55     1286.72    100.98 o 
   7  19   0     4320.18     4566.68    124.87 o 
   9  19   0      786.01      886.01    103.96 o 
  11  19   0      337.49      443.36     90.10 o 
   0  20   0     2684.65     2852.04    209.30 o 
   2  20   0      391.58      594.71     98.95 o 
   4  20   0      553.61      825.56    102.82 o 
   6  20   0      272.66      406.96     97.97 o 
   8  20   0     2089.65     2117.25    115.73 o 
   1  21   0      274.93      257.21    128.22 o 
   3  21   0     1758.82     2197.04    159.10 o 
   5  21   0      446.16      415.63    123.35 o 
   7  21   0       72.26      131.65    117.42 o 
   0  22   0      452.16      668.35    174.37 o 
   2  22   0     1701.56     2058.34    149.41 o 
   1   2   1      346.65      631.03     11.85 o 
   1   3   1    67175.58    76622.29    276.05 o 
   2   3   1    36756.25    34409.93     64.70 o 
   1   4   1     7238.30     9327.42     46.78 o 
   2   4   1      242.06      443.83     15.21 o 
   3   4   1     5930.76     9343.34     47.01 o 
   1   5   1     9558.70    10810.74     39.93 o 
   2   5   1      989.17     1773.75     25.49 o 
   3   5   1     2815.99     3230.96     21.93 o 
   4   5   1        4.72      146.35     26.17 o 
   1   6   1     1131.52     1291.75     21.22 o 
   2   6   1    10805.76    11941.33     34.41 o 
   3   6   1      140.48      215.63     24.10 o 
   4   6   1     4534.94     4808.88     28.38 o 
   5   6   1       77.34      198.28     28.12 o 
   1   7   1    15293.14    16776.48     56.46 o 
   2   7   1      389.56      433.46     21.78 o 
   3   7   1     7682.43     8381.26     40.10 o 
   4   7   1     5715.03     6241.19     33.56 o 
   5   7   1    10701.22    12531.25     45.18 o 
   6   7   1     2933.50     2893.89     55.99 o 
   1   8   1    10417.86    12519.62     42.25 o 
   2   8   1    15298.85    16993.80     47.41 o 
   3   8   1      647.45      972.71     26.27 o 
   4   8   1     1804.05     2128.22     24.55 o 
   5   8   1     1412.68     1654.67     31.99 o 
   6   8   1     1549.39     1422.44     25.73 o 
   7   8   1      175.62      138.46     26.66 o 
   1   9   1     2355.09     3214.14     26.96 o 
   2   9   1     3481.56     4372.04     33.68 o 
   3   9   1        1.98       33.48     20.05 o 
   4   9   1      168.11      135.36     22.05 o 
   5   9   1       22.40       13.48     20.03 o 
   6   9   1      851.17      950.11     28.13 o 
   7   9   1      446.01      378.38     22.92 o 
   8   9   1      314.97      418.43     28.32 o 
   1  10   1      512.90      528.77     20.35 o 
   2  10   1     1607.88     1515.33     23.24 o 
   3  10   1     5855.25     6384.03     43.52 o 
   4  10   1     4196.09     4218.61     33.49 o 
   5  10   1       26.23       79.11     20.33 o 
   6  10   1       22.08       41.51     21.34 o 
   7  10   1      917.16     1075.33     29.06 o 
   8  10   1      154.90      156.09     24.46 o 
   9  10   1      263.51      229.12     25.84 o 
   1  11   1     2171.83     2161.68     26.25 o 
   2  11   1       22.37       25.56     19.47 o 
   3  11   1     1911.73     1775.76     26.67 o 
   4  11   1     2025.47     2334.54     29.37 o 
   5  11   1     3578.66     3870.91     32.70 o 
   6  11   1        0.99       20.02     22.31 o 
   7  11   1     1973.77     2018.08     30.01 o 
   8  11   1      131.96      153.54     25.82 o 
   9  11   1      385.52      407.71     26.09 o 
  10  11   1       93.94       98.37     28.85 o 
   1  12   1       27.76       51.42     20.26 o 
   2  12   1       71.88       78.22     21.39 o 
   3  12   1       85.44      112.17     21.29 o 
   4  12   1        0.59       16.66     23.78 o 
   5  12   1      112.76       58.57     25.00 o 
   6  12   1      390.07      394.22     24.82 o 
   7  12   1       90.88       74.61     24.89 o 
   8  12   1      171.93      146.79     26.06 o 
   9  12   1        4.35       13.26     27.93 o 
  10  12   1     1637.14     1580.90     34.61 o 
  11  12   1      213.20      219.07     30.81 o 
   1  13   1      751.12      730.71     25.16 o 
   2  13   1        2.09       24.08     22.71 o 
   3  13   1     3191.21     3307.22     34.52 o 
   4  13   1      955.08      884.42     25.24 o 
   5  13   1     3130.85     2967.53     37.56 o 
   6  13   1     2137.78     2246.70     36.06 o 
   7  13   1       44.90       48.28     27.63 o 
   8  13   1        0.90       30.27     28.67 o 
   9  13   1      459.60      423.37     29.89 o 
  10  13   1     1364.21     1298.70     38.01 o 
  11  13   1      510.68      433.27     34.69 o 
  12  13   1       11.74       32.97     36.24 o 
   1  14   1      416.36      498.84     29.68 o 
   2  14   1      993.23      974.16     31.45 o 
   3  14   1      486.83      506.78     32.00 o 
   4  14   1       84.91       91.57     32.80 o 
   5  14   1     1579.74     1479.24     37.05 o 
   6  14   1     1166.95     1032.82     37.46 o 
   7  14   1      233.76      146.02     32.92 o 
   8  14   1      610.44      603.23     33.89 o 
   9  14   1       65.75       71.64     33.56 o 
  10  14   1        7.15       12.02     34.81 o 
  11  14   1      421.88      415.55     38.50 o 
  12  14   1       24.90       41.62     37.77 o 
  13  14   1       50.94       42.06     38.39 o 
   1  15   1      374.77      440.69     39.61 o 
   2  15   1      100.23       96.45     38.93 o 
   3  15   1     2793.21     2636.87     44.76 o 
   4  15   1       98.00      101.67     39.90 o 
   5  15   1       38.91       46.48     40.28 o 
   6  15   1      709.94      813.48     38.97 o 
   7  15   1      878.80      726.90     41.58 o 
   8  15   1       84.45       72.42     36.49 o 
   9  15   1      871.70      742.00     40.41 o 
  10  15   1        8.23       19.28     38.45 o 
  11  15   1       10.26       63.34     39.42 o 
  12  15   1        8.37       29.38     40.14 o 
  13  15   1      167.80      102.20     42.98 o 
  14  15   1       13.52       29.78     47.23 o 
   1  16   1      438.31      394.13     53.50 o 
   2  16   1      244.68      142.14     48.59 o 
   3  16   1      463.80      429.80     47.43 o 
   4  16   1       33.37       68.03     45.36 o 
   5  16   1      280.09      143.50     45.84 o 
   6  16   1      414.20      330.06     43.98 o 
   7  16   1     1643.40     1621.31     46.31 o 
   8  16   1      975.98      809.48     44.82 o 
   9  16   1       22.23       43.04     39.00 o 
  10  16   1      287.45      245.61     40.30 o 
  11  16   1      107.73       95.91     39.69 o 
  12  16   1        0.68       24.76     41.50 o 
  13  16   1       52.81      114.21     44.65 o 
  14  16   1       36.21       91.58     49.25 o 
  15  16   1       68.03      101.96     57.54 o 
   1  17   1     1331.67     1439.29     69.83 o 
   2  17   1       45.76       53.84     50.55 o 
   3  17   1       77.26       47.95     49.21 o 
   4  17   1      781.26      715.25     55.32 o 
   5  17   1     1660.99     1317.21     55.69 o 
   6  17   1       37.04       42.25     45.20 o 
   7  17   1        1.55       30.31     43.19 o 
   8  17   1      270.00      214.56     46.26 o 
   9  17   1       36.19       93.70     48.27 o 
  10  17   1      156.74      151.62     47.96 o 
  11  17   1        1.88       21.59     46.78 o 
  12  17   1      127.54      136.38     46.96 o 
  13  17   1        1.47       49.43     50.19 o 
  14  17   1        7.28       37.75     52.98 o 
   1  18   1       78.55       48.42     60.36 o 
   2  18   1      427.08      392.97     63.66 o 
   3  18   1        6.18       12.33     59.29 o 
   4  18   1       38.74       95.34     61.74 o 
   5  18   1       80.48       74.90     53.26 o 
   6  18   1       77.05       90.04     55.36 o 
   7  18   1        0.82       52.75     50.35 o 
   8  18   1       27.83       66.63     48.67 o 
   9  18   1      205.00      224.43     51.21 o 
  10  18   1        9.87       71.02     52.44 o 
  11  18   1       21.45       31.94     50.54 o 
  12  18   1      148.18      168.89     50.88 o 
  13  18   1        7.12       77.98     55.15 o 
   1  19   1        8.82       31.52     61.03 o 
   2  19   1      156.55      105.45     62.04 o 
   3  19   1      264.27      237.51     61.11 o 
   4  19   1      122.91      141.11     61.69 o 
   5  19   1       52.36       31.84     62.98 o 
   6  19   1       22.49       49.67     62.93 o 
   7  19   1       12.06       45.82     61.74 o 
   8  19   1       11.42       62.10     58.75 o 
   9  19   1      126.85      148.04     60.23 o 
  10  19   1        1.33       31.79     61.47 o 
  11  19   1       87.32       89.95     61.96 o 
   1  20   1       11.03       69.05     74.38 o 
   2  20   1        2.97       29.12     70.63 o 
   3  20   1       14.90       45.58     72.68 o 
   4  20   1      148.77      128.83     72.56 o 
   5  20   1        9.14       53.05     71.11 o 
   6  20   1       56.20      140.77     76.27 o 
   7  20   1      146.86       93.86     67.66 o 
   8  20   1        1.37       23.61     67.85 o 
   9  20   1      126.43      156.29     70.55 o 
   1  21   1       74.18       18.38     82.02 o 
   2  21   1        5.86       56.68     75.86 o 
   3  21   1      139.53      135.77     77.65 o 
   4  21   1       17.68       40.29     75.22 o 
   5  21   1       65.19       37.53     77.78 o 
   6  21   1       43.35       68.59     76.47 o 
   7  21   1       39.68       53.01     75.61 o 
   1  22   1      100.61      100.17     91.64 o 
   2  22   1       68.19      122.63     86.25 o 
   3  22   1       15.85       58.27     87.98 o 
   1   1   2     5569.80     5268.68     84.24 o 
   1   2   2    18159.96    16347.35     49.69 o 
   2   2   2     8571.14     9982.09     80.39 o 
   0   3   2     7589.82     6177.67     39.28 o 
   3   3   2    25374.45    24040.28     97.90 o 
   0   4   2    36803.57    38071.78    167.22 o 
   1   4   2     9912.71     8214.97     37.22 o 
   2   4   2      425.35      914.43     16.12 o 
   3   4   2     5882.65     4760.64     27.65 o 
   4   4   2    17561.02    17316.66     63.36 o 
   0   5   2    10812.65     9306.70     50.10 o 
   1   5   2     8515.76     8327.67     30.69 o 
   2   5   2     9934.06     8480.21     36.27 o 
   3   5   2     1319.95     1029.44     16.00 o 
   4   5   2       63.92       31.65     15.85 o 
   5   5   2     4299.97     3526.04     31.33 o 
   0   6   2    28639.31    27408.23    173.54 o 
   2   6   2      954.22     1750.10     21.16 o 
   3   6   2    11776.26    10574.54     42.95 o 
   4   6   2     2047.36     1765.74     21.72 o 
   5   6   2    16710.33    15577.21     53.87 o 
   6   6   2      462.22      843.04     28.00 o 
   0   7   2    14819.65    13710.59     64.02 o 
   1   7   2     2312.63     2328.93     21.81 o 
   2   7   2    21285.97    19939.90     66.71 o 
   3   7   2       76.92      261.61     16.36 o 
   4   7   2       15.39       34.55     17.45 o 
   5   7   2      737.61      575.66     20.31 o 
   6   7   2     5419.66     4027.65     30.11 o 
   7   7   2      564.97      499.92     46.07 o 
   0   8   2     5853.04     7936.10     62.99 o 
   1   8   2     6974.43     5464.37     28.82 o 
   2   8   2     3670.59     3328.14     27.94 o 
   3   8   2      234.42      165.23     17.39 o 
   4   8   2     5518.32     5524.48     29.23 o 
   5   8   2     6324.25     4712.61     29.34 o 
   6   8   2     2368.80     2055.95     29.29 o 
   7   8   2    12206.79    11968.15     45.61 o 
   8   8   2       41.25        6.23     31.76 o 
   0   9   2       56.08       71.71     21.83 o 
   1   9   2     1122.38      878.41     22.72 o 
   3   9   2     2816.13     2587.31     28.54 o 
   4   9   2     5319.55     4729.47     31.39 o 
   5   9   2     1633.79     1384.46     23.16 o 
   6   9   2     7557.42     6919.26     40.98 o 
   7   9   2      655.61      707.02     21.62 o 
   8   9   2       64.39       44.31     22.73 o 
   9   9   2     1638.43     1948.30     76.93 o 
   0  10   2     1963.62     1819.67     38.31 o 
   1  10   2     6525.47     6002.30     28.65 o 
   2  10   2     4800.47     4766.55     40.72 o 
   3  10   2     5083.05     4418.33     28.93 o 
   4  10   2      638.00      963.24     23.55 o 
   5  10   2       12.37       71.63     19.73 o 
   6  10   2      947.17      789.19     25.05 o 
   7  10   2    12330.63    11934.86     55.05 o 
   8  10   2      266.29      169.95     26.38 o 
   9  10   2      629.65      543.87     26.83 o 
  10  10   2     3454.09     3284.57     60.38 o 
   0  11   2     3929.77     3497.38     40.23 o 
   2  11   2     6472.17     5945.50     41.16 o 
   3  11   2      344.37      304.79     22.54 o 
   4  11   2     9241.91     9023.26     45.46 o 
   5  11   2      555.70      505.11     22.60 o 
   6  11   2     7125.44     6563.91     40.59 o 
   7  11   2       30.44       17.24     22.68 o 
   8  11   2     1557.41     1363.92     29.21 o 
   9  11   2      529.15      472.25     31.80 o 
  10  11   2        6.20       21.80     28.36 o 
  11  11   2      922.89      900.39     43.85 o 
   0  12   2      569.19      601.85     30.91 o 
   2  12   2        0.20       22.96     19.95 o 
   3  12   2    16859.88    16999.03     69.98 o 
   4  12   2      135.59      191.88     22.35 o 
   5  12   2    10953.44    11460.29     66.75 o 
   6  12   2      748.05      723.75     28.15 o 
   7  12   2      819.91      711.01     30.23 o 
   8  12   2      411.21      267.78     29.05 o 
   9  12   2      241.27      188.56     29.33 o 
  10  12   2      418.56      357.47     32.76 o 
  11  12   2     3302.76     3046.05     41.46 o 
  12  12   2       91.58      415.34     52.36 o 
   0  13   2     2352.19     2043.66     50.67 o 
   1  13   2     1408.20     1388.66     33.55 o 
   2  13   2     1750.42     1495.98     31.80 o 
   3  13   2      354.37      283.95     28.65 o 
   4  13   2     6014.17     5464.58     45.83 o 
   5  13   2       26.71      116.77     27.67 o 
   6  13   2     1968.92     1823.84     35.98 o 
   7  13   2     1148.94     1066.08     32.34 o 
   8  13   2      166.26      152.54     28.88 o 
   9  13   2      570.98      481.59     30.24 o 
  10  13   2      436.13      356.00     32.61 o 
  11  13   2       76.72      116.58     32.23 o 
  12  13   2    10099.15    10070.73     97.87 o 
  13  13   2        4.40       53.17     53.82 o 
   0  14   2     1226.06     1289.92     45.97 o 
   1  14   2      636.24      576.74     32.04 o 
   2  14   2     1523.19     1529.12     36.26 o 
   3  14   2      447.26      508.05     33.91 o 
   4  14   2     1207.43     1009.58     36.18 o 
   5  14   2     8207.07     7793.55     54.95 o 
   6  14   2      160.91      182.65     33.41 o 
   7  14   2      610.55      488.03     34.47 o 
   8  14   2      750.60      806.18     35.27 o 
   9  14   2     1502.93     1505.00     39.50 o 
  10  14   2      154.81      148.62     36.98 o 
  11  14   2     1558.98     1791.66     46.92 o 
  12  14   2      425.99      410.83     42.01 o 
  13  14   2      282.36      316.18     43.85 o 
  14  14   2        1.56       28.16     61.39 o 
   0  15   2     1408.61     1183.70     60.14 o 
   1  15   2      661.68      574.05     37.74 o 
   2  15   2      680.16      758.13     36.23 o 
   3  15   2     1831.39     1881.97     41.41 o 
   4  15   2      682.45      704.68     38.01 o 
   5  15   2       59.23      121.27     33.17 o 
   6  15   2     6221.09     6081.18     56.88 o 
   7  15   2      522.38      527.74     39.08 o 
   8  15   2     1012.28      973.93     40.88 o 
   9  15   2       95.44       77.40     36.58 o 
  10  15   2      851.80      860.71     41.63 o 
  11  15   2      127.92      100.23     38.82 o 
  12  15   2      573.31      590.44     44.58 o 
  13  15   2      179.86      191.57     43.32 o 
  14  15   2     1216.76     1308.67     52.40 o 
  15  15   2       95.02      133.02     73.32 o 
   0  16   2       78.06      113.85     57.68 o 
   1  16   2     2311.92     2135.08     55.00 o 
   2  16   2      608.34      684.31     45.80 o 
   3  16   2       99.59       65.18     46.86 o 
   4  16   2      239.96      176.65     44.45 o 
   5  16   2     4119.78     4096.86     55.48 o 
   6  16   2      193.00      162.89     42.08 o 
   7  16   2      386.41      466.00     43.28 o 
   8  16   2      613.10      611.61     42.04 o 
   9  16   2     2505.82     2576.99     49.81 o 
  10  16   2      102.55      105.79     41.96 o 
  11  16   2     1315.41     1324.00     48.18 o 
  12  16   2      377.48      418.50     48.00 o 
  13  16   2       96.27      139.73     48.75 o 
  14  16   2       37.14      123.60     52.75 o 
  15  16   2      177.07      238.50     61.52 o 
   0  17   2    11154.75    11345.46    150.35 o 
   1  17   2      148.82      291.01     54.70 o 
   2  17   2     1241.80     1297.65     56.37 o 
   3  17   2      835.93      703.30     54.20 o 
   4  17   2      188.95      229.48     52.23 o 
   5  17   2      494.05      408.26     53.32 o 
   6  17   2     1453.43     1330.49     59.39 o 
   7  17   2       64.55       77.04     46.58 o 
   8  17   2      904.25      941.97     51.47 o 
   9  17   2       20.58       53.96     46.81 o 
  10  17   2     2286.35     2540.98     60.95 o 
  11  17   2      181.43      190.55     46.40 o 
  12  17   2       28.35       48.53     47.58 o 
  13  17   2       47.16       75.10     51.70 o 
  14  17   2      926.05      814.10     58.71 o 
   0  18   2       22.12        4.56     99.87 o 
   1  18   2     3445.21     3466.76     80.22 o 
   2  18   2      440.41      405.97     59.87 o 
   3  18   2     1549.76     1810.19     61.88 o 
   4  18   2       22.99       45.30     54.58 o 
   5  18   2      555.08      526.40     56.08 o 
   6  18   2      404.90      446.09     55.29 o 
   7  18   2      995.50     1166.01     59.39 o 
   8  18   2       68.76      152.86     51.60 o 
   9  18   2      749.71      881.83     56.19 o 
  10  18   2      132.08      110.33     50.14 o 
  11  18   2      252.94      192.00     54.47 o 
  12  18   2       45.70       90.33     54.68 o 
  13  18   2     1605.89     1735.82     67.03 o 
   0  19   2     1120.36     1127.37    116.61 o 
   1  19   2      336.39      229.21     68.95 o 
   2  19   2      995.62     1011.40     72.74 o 
   3  19   2       11.96      104.77     68.76 o 
   4  19   2     1377.81     1381.38     73.14 o 
   5  19   2       79.08       79.44     65.19 o 
   6  19   2      305.03      398.52     65.80 o 
   7  19   2       90.99      176.18     53.99 o 
   8  19   2     1088.06     1396.15     61.57 o 
   9  19   2       66.46       86.77     55.63 o 
  10  19   2      873.09      909.67     61.75 o 
  11  19   2      138.48      109.73     57.48 o 
   0  20   2       24.06       76.31    113.45 o 
   1  20   2      742.68      731.87     75.40 o 
   2  20   2      199.52      244.67     69.86 o 
   3  20   2      704.35      757.07     76.11 o 
   4  20   2      141.37      140.88     73.68 o 
   5  20   2        6.79       10.47     72.45 o 
   6  20   2      219.53      155.88     69.34 o 
   7  20   2     1371.16     1289.54     78.58 o 
   8  20   2       12.48       37.25     70.46 o 
   9  20   2      694.51      715.30     72.81 o 
   0  21   2      433.66      469.11     99.67 o 
   1  21   2       64.27      132.21     75.47 o 
   2  21   2      598.55      688.59     82.97 o 
   3  21   2       17.21       98.62     76.74 o 
   4  21   2     1068.50     1349.53     86.62 o 
   5  21   2       72.37       97.01     76.82 o 
   6  21   2        5.45       76.64     78.51 o 
   7  21   2      363.36      435.42     82.05 o 
   0  22   2       95.81      128.80    125.85 o 
   1  22   2      512.87      562.24     95.36 o 
   2  22   2       38.47      111.70     93.29 o 
   3  22   2      983.63     1107.93     87.24 o 
   1   2   3       82.15      253.04     13.66 o 
   1   3   3     3745.20     4691.45     26.80 o 
   2   3   3    16336.37    18500.13     60.75 o 
   1   4   3      873.94      772.50     15.60 o 
   2   4   3      205.23      268.49     12.90 o 
   3   4   3     1183.03     1232.55     16.10 o 
   1   5   3      509.23      508.40     16.50 o 
   2   5   3      315.10      297.06     19.87 o 
   3   5   3     1016.52     1140.15     16.77 o 
   4   5   3        2.04        6.29     17.66 o 
   1   6   3      118.41       82.26     17.04 o 
   2   6   3      932.67      904.28     19.04 o 
   3   6   3    10101.34    10929.89     50.17 o 
   4   6   3     1532.04     1738.31     22.79 o 
   5   6   3      151.39      240.31     19.97 o 
   1   7   3     1892.07     2232.86     26.02 o 
   2   7   3      318.42      328.52     21.33 o 
   3   7   3     5761.31     6104.53     32.54 o 
   4   7   3    13986.42    15609.90     62.30 o 
   5   7   3     1385.74     1304.80     22.82 o 
   6   7   3      632.23      549.92     25.16 o 
   1   8   3     1627.30     2226.75     26.27 o 
   2   8   3      684.26      788.84     23.44 o 
   3   8   3     4940.46     6602.73     32.37 o 
   4   8   3      168.52      130.53     19.48 o 
   5   8   3      104.99      184.31     17.86 o 
   6   8   3      751.44      557.62     22.88 o 
   7   8   3        0.23       14.90     21.87 o 
   1   9   3     1043.21     1051.96     22.14 o 
   2   9   3     1423.86     1829.78     21.78 o 
   3   9   3      211.66      256.97     20.81 o 
   4   9   3       24.21       33.26     19.82 o 
   5   9   3       18.80       25.12     17.13 o 
   6   9   3     1151.61     1249.56     23.56 o 
   7   9   3      376.28      407.19     23.04 o 
   8   9   3      272.01      298.25     24.65 o 
   1  10   3      120.73      101.22     19.46 o 
   2  10   3      998.39     1130.23     17.46 o 
   3  10   3     5160.42     5812.14     34.24 o 
   4  10   3      250.31      237.25     15.08 o 
   5  10   3      561.53      634.32     19.20 o 
   6  10   3       33.94       29.97     19.76 o 
   7  10   3     2725.17     2828.11     31.26 o 
   8  10   3      314.43      317.46     26.30 o 
   9  10   3       25.49       16.99     26.83 o 
   1  11   3      215.04      222.00     22.14 o 
   2  11   3       11.43       13.19     12.55 o 
   3  11   3      921.20      982.49     19.79 o 
   4  11   3     2684.75     3117.07     27.05 o 
   5  11   3       25.26       25.98     16.93 o 
   6  11   3       21.13       19.39     24.60 o 
   7  11   3       96.48      108.17     26.18 o 
   8  11   3      261.15      202.65     27.04 o 
   9  11   3       30.03       29.68     28.03 o 
  10  11   3      127.49       94.62     29.81 o 
   1  12   3        9.97       28.47     22.86 o 
   2  12   3       56.29       76.98     17.92 o 
   3  12   3      643.40      650.86     23.51 o 
   4  12   3      140.02      106.66     22.87 o 
   5  12   3      813.89      742.39     26.34 o 
   6  12   3       28.16        8.22     25.29 o 
   7  12   3       38.08       27.25     28.01 o 
   8  12   3       56.80       45.08     28.18 o 
   9  12   3      276.85      271.92     30.28 o 
  10  12   3      794.55      764.73     34.35 o 
  11  12   3     1153.97     1051.12     40.42 o 
   1  13   3      475.67      421.01     29.19 o 
   2  13   3      205.37      170.77     30.38 o 
   3  13   3       13.36       22.15     29.71 o 
   4  13   3      214.51      186.75     30.82 o 
   5  13   3      383.55      474.56     31.07 o 
   6  13   3        0.26       29.85     31.14 o 
   7  13   3      125.87       64.70     31.31 o 
   8  13   3      211.63      208.89     31.43 o 
   9  13   3      264.31      174.05     32.87 o 
  10  13   3     2938.34     2850.73     44.32 o 
  11  13   3      553.38      563.41     38.42 o 
  12  13   3      185.88      150.46     38.19 o 
   1  14   3      792.62      759.49     32.43 o 
   2  14   3      981.54      891.08     34.32 o 
   3  14   3      374.82      372.20     34.58 o 
   4  14   3        6.45       16.74     33.26 o 
   5  14   3     1551.77     1480.23     35.78 o 
   6  14   3       97.51       72.88     31.43 o 
   7  14   3      112.67       78.61     33.25 o 
   8  14   3      513.65      469.83     34.57 o 
   9  14   3       10.17       13.39     33.68 o 
  10  14   3       69.70       60.15     35.54 o 
  11  14   3      110.77       71.05     38.41 o 
  12  14   3      360.67      293.98     41.40 o 
  13  14   3       78.76       74.80     43.78 o 
   1  15   3      539.00      560.53     38.30 o 
   2  15   3      103.59       89.92     35.57 o 
   3  15   3      149.51       82.09     34.49 o 
   4  15   3        7.81       29.16     35.55 o 
   5  15   3       86.96       69.20     32.63 o 
   6  15   3      999.74     1139.18     39.99 o 
   7  15   3      410.58      300.00     34.48 o 
   8  15   3      699.35      589.91     37.53 o 
   9  15   3       12.21       15.51     36.08 o 
  10  15   3      308.04      222.45     42.60 o 
  11  15   3       43.75       66.16     42.17 o 
  12  15   3        9.26       13.93     43.01 o 
  13  15   3      164.04      126.61     47.53 o 
  14  15   3        0.05       31.60     48.20 o 
   1  16   3      155.53      127.35     35.76 o 
   2  16   3      140.15      120.73     39.24 o 
   3  16   3      229.52      159.05     41.79 o 
   4  16   3        0.72        5.25     41.43 o 
   5  16   3      254.03      238.88     45.68 o 
   6  16   3       10.09       17.64     42.56 o 
   7  16   3     2705.28     2431.10     54.81 o 
   8  16   3        7.88       29.41     41.55 o 
   9  16   3       53.76       93.31     44.72 o 
  10  16   3        0.23       16.40     44.30 o 
  11  16   3       49.75       60.81     46.38 o 
  12  16   3       90.78      103.68     47.62 o 
  13  16   3       19.21       49.18     50.50 o 
  14  16   3       36.81       86.49     53.03 o 
  15  16   3       39.27       98.30     56.76 o 
   1  17   3      415.85      386.23     51.54 o 
   2  17   3       41.08       38.78     52.43 o 
   3  17   3        1.08        1.09     50.36 o 
   4  17   3      156.73       86.30     50.46 o 
   5  17   3       16.43       56.37     49.04 o 
   6  17   3     1063.50      976.40     53.46 o 
   7  17   3       71.60       38.35     51.22 o 
   8  17   3       42.80       56.21     49.20 o 
   9  17   3       95.01       81.93     49.69 o 
  10  17   3       19.19       49.80     53.24 o 
  11  17   3       26.65       34.81     51.24 o 
  12  17   3      103.33      148.89     52.86 o 
  13  17   3       80.69       87.16     54.96 o 
  14  17   3       47.07      126.35     64.02 o 
   1  18   3      620.84      617.72     70.32 o 
   2  18   3       23.41       30.81     57.98 o 
   3  18   3      100.13       71.77     57.38 o 
   4  18   3       40.28       25.62     56.59 o 
   5  18   3       10.56       22.50     56.59 o 
   6  18   3      244.50      211.42     54.80 o 
   7  18   3       22.91       45.63     52.70 o 
   8  18   3        5.16       56.51     51.22 o 
   9  18   3      510.41      472.79     55.42 o 
  10  18   3      160.72      132.16     53.67 o 
  11  18   3      109.72      141.52     55.18 o 
  12  18   3        5.98       18.82     54.52 o 
   1  19   3       53.87       60.64     76.24 o 
   2  19   3      250.13      241.78     66.31 o 
   3  19   3       17.00       13.63     65.66 o 
   4  19   3       91.72      131.96     65.16 o 
   5  19   3       19.13       41.38     61.30 o 
   6  19   3      166.98       54.10     61.57 o 
   7  19   3       18.12       58.99     63.95 o 
   8  19   3       20.78      100.94     58.72 o 
   9  19   3        4.99       20.26     59.95 o 
  10  19   3      102.35      145.86     58.97 o 
  11  19   3        3.41       68.26     60.91 o 
   1  20   3       43.02       54.58     69.14 o 
   2  20   3       97.74       75.05     73.05 o 
   3  20   3       84.31       65.47     69.61 o 
   4  20   3        1.96       28.05     71.34 o 
   5  20   3       80.06       52.68     67.57 o 
   6  20   3       15.24       39.05     71.65 o 
   7  20   3      289.37      181.44     71.18 o 
   8  20   3       13.05       50.85     65.65 o 
   9  20   3      331.73      367.07     64.66 o 
   1  21   3        6.45       89.58     77.97 o 
   2  21   3       26.68       65.76     76.87 o 
   3  21   3        7.88       59.55     77.16 o 
   4  21   3       73.95       98.72     78.80 o 
   5  21   3        0.18        6.32     74.85 o 
   6  21   3        4.32       14.22     75.00 o 
   1  22   3      104.75       43.61     80.64 o 
   2  22   3       85.92       77.46     82.95 o 
   0   0   4   520189.81   574069.75   5787.68 o 
   0   1   4    68678.71    84150.76    373.23 o 
   1   1   4    41013.61    42975.85    215.78 o 
   0   2   4     2673.80     2653.45     38.71 o 
   1   2   4     3175.36     3737.40     25.33 o 
   2   2   4     2322.13     2869.67     27.16 o 
   0   3   4    27013.02    31505.05    128.53 o 
   1   3   4        7.63        8.31     12.88 o 
   2   3   4     8177.89     8745.16     34.82 o 
   3   3   4     4826.41     7168.95     45.09 o 
   0   4   4    30562.95    35252.73    156.24 o 
   1   4   4      172.64      215.40     12.07 o 
   2   4   4     2278.20     2189.22     17.27 o 
   3   4   4     1578.54     1954.37     16.24 o 
   4   4   4     3640.25     3315.97     29.50 o 
   0   5   4    20580.40    23623.05     83.60 o 
   1   5   4      402.37      762.67     14.97 o 
   2   5   4      687.82      534.15     14.03 o 
   3   5   4     3700.72     3078.60     24.41 o 
   4   5   4       85.13      107.85     15.60 o 
   5   5   4     4685.33     3801.04     60.08 o 
   0   6   4      694.94      776.70     22.96 o 
   1   6   4      105.27       83.33     17.33 o 
   2   6   4     5935.80     6165.29     27.79 o 
   3   6   4     1101.06     1104.62     19.54 o 
   4   6   4     1321.73      968.52     19.56 o 
   5   6   4       74.97       68.26     18.63 o 
   6   6   4     1842.37     1714.13     35.17 o 
   0   7   4     1038.01     1117.41     29.11 o 
   1   7   4      159.98      331.91     21.78 o 
   2   7   4      998.95      914.58     19.52 o 
   3   7   4     2979.83     2777.35     25.57 o 
   4   7   4      924.88      962.40     21.48 o 
   5   7   4     1197.96      948.73     22.76 o 
   6   7   4       29.71       61.06     20.76 o 
   7   7   4     3932.74     3374.94     50.53 o 
   0   8   4     3094.28     2547.98     44.02 o 
   1   8   4     1293.51     1595.86     30.34 o 
   3   8   4        3.29       16.96     20.42 o 
   5   8   4       25.42       29.40     21.79 o 
   6   8   4     1955.47     1807.60     26.72 o 
   7   8   4       50.97       69.10     23.34 o 
   8   8   4       97.66       76.13     36.20 o 
   0   9   4     1517.93     1467.10     35.01 o 
   1   9   4     3038.36     2989.10     30.25 o 
   2   9   4     1045.22     1106.49     29.62 o 
   4   9   4      229.25      217.50     22.08 o 
   5   9   4       10.58        9.77     22.14 o 
   6   9   4      211.18      184.78     19.31 o 
   8   9   4      410.81      544.88     38.87 o 
   9   9   4       73.52       45.65     38.13 o 
   0  10   4     9074.12     9154.69    105.93 o 
   1  10   4     1501.37     1784.97     29.24 o 
   3  10   4      790.28      841.06     25.57 o 
   4  10   4       54.05       36.35     23.27 o 
   5  10   4      401.54      485.28     25.89 o 
   6  10   4     2906.01     2601.75     26.22 o 
   7  10   4      300.63      345.06     22.63 o 
   8  10   4      918.26      747.28     28.82 o 
   9  10   4      413.47      387.73     29.40 o 
  10  10   4      682.58      779.78     47.32 o 
   0  11   4       10.59       22.17     33.59 o 
   1  11   4     1470.85     1304.97     29.24 o 
   2  11   4        0.57       23.16     27.32 o 
   3  11   4     1971.19     1745.12     36.49 o 
   4  11   4       81.56       85.51     24.26 o 
   5  11   4     2071.61     1992.83     31.96 o 
   6  11   4      157.23      189.70     27.57 o 
   7  11   4      496.52      410.33     29.63 o 
   8  11   4      222.08      569.09    112.20 o 
   9  11   4        5.59       21.86     30.09 o 
  10  11   4      167.80      181.68     31.09 o 
  11  11   4     1930.54     1717.32     73.40 o 
   0  12   4        8.41       35.49     37.01 o 
   1  12   4      381.95      447.66     31.41 o 
   2  12   4     1649.28     1668.90    104.62 o 
   3  12   4       91.79      157.15     25.32 o 
   4  12   4     3811.51     3878.74     41.66 o 
   5  12   4     1082.36     1216.52     30.55 o 
   6  12   4     2138.33     1924.52     37.08 o 
   7  12   4       77.94       68.79     30.28 o 
   8  12   4      255.64      182.21     31.50 o 
   9  12   4     1602.90     1683.71     38.23 o 
  10  12   4        9.80       47.97     33.93 o 
  11  12   4      152.15      132.19     36.05 o 
  12  12   4      963.31      865.52     57.45 o 
   0  13   4      486.27      450.46     40.74 o 
   1  13   4        9.81       43.16     27.83 o 
   2  13   4       60.91       67.25     28.99 o 
   3  13   4      345.04      264.36     31.15 o 
   4  13   4     1290.22     1352.44     35.78 o 
   5  13   4     6797.42     6406.39     48.02 o 
   6  13   4      359.86      361.24     33.25 o 
   7  13   4     1722.86     1736.71     43.84 o 
   8  13   4     1033.13      933.46     36.07 o 
   9  13   4      846.04      724.76     36.35 o 
  10  13   4      662.70      492.90     36.95 o 
  11  13   4       49.50       67.89     36.68 o 
  12  13   4      989.92      952.99     42.34 o 
  13  13   4     3309.26     3017.90     73.04 o 
   0  14   4      845.27      909.72     46.51 o 
   1  14   4      331.79      325.31     32.75 o 
   2  14   4       58.84       73.77     34.41 o 
   3  14   4        6.13       11.17     32.78 o 
   4  14   4     2000.92     1772.22     39.39 o 
   5  14   4       15.75       59.97     32.83 o 
   6  14   4     1477.45     1391.91     38.56 o 
   7  14   4       81.49       72.83     34.28 o 
   8  14   4      108.91       59.23     35.68 o 
   9  14   4      129.24       97.71     35.44 o 
  10  14   4      696.98      682.14     38.97 o 
  11  14   4       24.04       29.79     40.46 o 
  12  14   4     1002.12      861.48     47.06 o 
  13  14   4        6.67       78.77     44.44 o 
  14  14   4      119.45      134.84     71.91 o 
   0  15   4       16.61       24.71     47.74 o 
   1  15   4      395.49      344.84     34.03 o 
   2  15   4      654.57      513.26     38.05 o 
   3  15   4     1085.64     1082.04     42.34 o 
   4  15   4     1631.86     1561.51     47.23 o 
   5  15   4      181.60      158.30     38.25 o 
   6  15   4       11.45       55.00     38.48 o 
   7  15   4      425.43      380.23     38.48 o 
   8  15   4      151.26      173.64     40.22 o 
   9  15   4     2165.89     2014.35     49.85 o 
  10  15   4       15.77       33.33     40.84 o 
  11  15   4      200.76      201.29     42.20 o 
  12  15   4       20.53       32.90     43.92 o 
  13  15   4      209.85      153.99     48.01 o 
  14  15   4      115.45      230.46     56.34 o 
  15  15   4       66.89      115.95     76.90 o 
   0  16   4     5387.28     4759.84     87.91 o 
   1  16   4      178.86      138.59     43.24 o 
   2  16   4        4.18        4.93     37.30 o 
   3  16   4      345.70      238.99     38.23 o 
   4  16   4      451.30      405.97     39.40 o 
   5  16   4      181.61      183.52     40.37 o 
   6  16   4      317.52      334.84     43.92 o 
   7  16   4        3.23       95.26     43.54 o 
   8  16   4      953.14      933.22     49.93 o 
   9  16   4        8.27       77.43     46.35 o 
  10  16   4      762.83      644.55     50.05 o 
  11  16   4      105.17      101.51     42.47 o 
  12  16   4      157.21      170.81     50.80 o 
  13  16   4        0.19       37.46     53.76 o 
  14  16   4       18.26       48.89     59.22 o 
  15  16   4      118.77      109.98     63.28 o 
   0  17   4      175.80      124.61     73.98 o 
   1  17   4     1233.10     1162.60     56.51 o 
   2  17   4        2.85       16.66     49.57 o 
   3  17   4      616.04      650.11     51.05 o 
   4  17   4       95.81       61.32     53.04 o 
   5  17   4      819.74      941.81     57.10 o 
   6  17   4      113.79      155.05     51.92 o 
   7  17   4       56.98       25.73     50.64 o 
   8  17   4       27.30       95.27     53.26 o 
   9  17   4      116.66      109.34     49.47 o 
  10  17   4       57.71       68.82     51.80 o 
  11  17   4      397.63      301.24     53.54 o 
  12  17   4       73.59       81.39     55.83 o 
  13  17   4      653.09      667.40     63.24 o 
   0  18   4     1685.89     1557.43     86.86 o 
   1  18   4      639.89      615.08     60.71 o 
   2  18   4      517.56      519.29     62.84 o 
   3  18   4        1.90       17.19     57.82 o 
   4  18   4     1315.00     1415.93     67.15 o 
   5  18   4        2.59       22.99     56.01 o 
   6  18   4      190.03      110.47     58.04 o 
   7  18   4        0.02       43.22     57.72 o 
   8  18   4      113.19      173.21     56.89 o 
   9  18   4        8.60       52.18     55.82 o 
  10  18   4        3.21       17.56     56.07 o 
  11  18   4        3.67       84.59     58.02 o 
  12  18   4      690.64      689.55     70.41 o 
   0  19   4        0.54       12.62     98.69 o 
   1  19   4      884.02      830.21     75.50 o 
   2  19   4      110.42       63.97     65.24 o 
   3  19   4      147.78      106.75     62.91 o 
   4  19   4        0.12       44.39     61.98 o 
   5  19   4        5.16       44.48     64.25 o 
   6  19   4       22.27       80.28     60.67 o 
   7  19   4      856.24      716.12     63.86 o 
   8  19   4       31.27       64.58     58.58 o 
   9  19   4      634.96      478.60     60.71 o 
  10  19   4       20.15       37.34     61.06 o 
  11  19   4      151.29      173.62     65.01 o 
   0  20   4      191.33      206.27    116.33 o 
   1  20   4       51.58       87.96     76.75 o 
   2  20   4       27.51       26.91     69.84 o 
   3  20   4      100.34       89.39     70.39 o 
   4  20   4      258.67      282.40     68.15 o 
   5  20   4       23.74       50.91     71.30 o 
   6  20   4       62.44       68.42     67.76 o 
   7  20   4       76.34       54.13     67.75 o 
   8  20   4      441.01      454.87     65.28 o 
   9  20   4       55.00       63.55     65.74 o 
   0  21   4      164.85      226.45    116.00 o 
   1  21   4        2.97       65.67     73.46 o 
   2  21   4        6.29       17.29     76.28 o 
   3  21   4      418.33      495.14     77.40 o 
   4  21   4        3.10       58.29     74.06 o 
   5  21   4      392.13      384.41     78.76 o 
   6  21   4      292.07      270.04     76.07 o 
   1   2   5      311.34      388.23     16.36 o 
   1   3   5     4314.60     4789.87     28.15 o 
   2   3   5        2.40       14.61     11.64 o 
   1   4   5       20.35       13.49     11.51 o 
   2   4   5      896.11      920.33     14.28 o 
   3   4   5      512.96      651.85     13.21 o 
   1   5   5      674.37      723.95     14.46 o 
   2   5   5     3655.40     4150.38     26.81 o 
   3   5   5      556.46      624.59     13.62 o 
   4   5   5        0.72        4.58     14.66 o 
   1   6   5        4.38        6.19     12.41 o 
   2   6   5     4468.98     4937.08     28.38 o 
   3   6   5       87.88       96.73     16.28 o 
   4   6   5     1140.64     1345.71     21.67 o 
   5   6   5       31.01       36.65     18.31 o 
   1   7   5     4085.18     4650.31     33.77 o 
   2   7   5     3664.38     4244.94     33.77 o 
   3   7   5       10.60       25.49     16.47 o 
   4   7   5       49.24       41.42     18.37 o 
   5   7   5     6347.66     7574.32     34.66 o 
   6   7   5      449.80      414.46     22.13 o 
   1   8   5       29.54       66.62     13.96 o 
   2   8   5    17349.71    19563.36     56.80 o 
   3   8   5       34.00       19.57     18.44 o 
   4   8   5      181.31      213.97     20.21 o 
   5   8   5      617.47      576.00     21.66 o 
   6   8   5     1140.07     1493.81     25.62 o 
   7   8   5      113.36      170.17     23.86 o 
   1   9   5     4300.12     5455.70     36.72 o 
   2   9   5       41.88       41.26     19.22 o 
   3   9   5      422.54      491.05     21.06 o 
   4   9   5      690.18      852.04     24.97 o 
   5   9   5      127.55      115.74     22.46 o 
   6   9   5      955.50      958.65     25.53 o 
   7   9   5      290.07      230.18     23.66 o 
   8   9   5        0.11       31.11     25.59 o 
   1  10   5       67.44       41.67     21.55 o 
   2  10   5     1543.14     1811.87     26.91 o 
   3  10   5      245.30      250.32     21.90 o 
   4  10   5     3794.37     4066.35     34.98 o 
   5  10   5      129.77      110.79     23.56 o 
   6  10   5      882.25      983.32     28.63 o 
   7  10   5       76.92       64.23     26.66 o 
   8  10   5       42.52       55.55     27.96 o 
   9  10   5      280.70      240.19     30.54 o 
   1  11   5      146.45      116.12     23.26 o 
   2  11   5       19.83       27.02     22.87 o 
   3  11   5      597.44      693.36     25.71 o 
   4  11   5      295.74      278.29     24.51 o 
   5  11   5      773.19      871.47     28.41 o 
   6  11   5       19.70       24.37     26.12 o 
   7  11   5     1724.52     1845.04     35.96 o 
   8  11   5       66.62       50.82     30.85 o 
   9  11   5     1157.19     1181.56     35.63 o 
  10  11   5       11.47       26.12     31.53 o 
   1  12   5      140.45      114.04     26.01 o 
   2  12   5       85.21      124.25     25.62 o 
   3  12   5      169.78      145.56     27.44 o 
   4  12   5      180.32      176.29     27.67 o 
   5  12   5      150.42       97.56     27.29 o 
   6  12   5      462.18      474.03     29.53 o 
   7  12   5      522.17      513.16     31.69 o 
   8  12   5      183.69      145.93     33.03 o 
   9  12   5       95.07       98.83     32.42 o 
  10  12   5     1202.89     1247.36     39.88 o 
  11  12   5       13.48       21.86     35.82 o 
   1  13   5     1111.79     1080.28     32.32 o 
   2  13   5      132.77      136.71     31.23 o 
   3  13   5     1532.08     1710.03     36.61 o 
   4  13   5       62.49       67.53     28.99 o 
   5  13   5     2191.19     2010.84     37.79 o 
   6  13   5      365.11      322.42     31.80 o 
   7  13   5       12.38       26.94     33.18 o 
   8  13   5      234.80      186.73     33.65 o 
   9  13   5      378.58      283.81     35.17 o 
  10  13   5      172.59       99.22     35.96 o 
  11  13   5       13.32       20.79     39.71 o 
  12  13   5      417.61      467.04     43.73 o 
   1  14   5      753.61      737.56     36.16 o 
   2  14   5     1083.17     1073.11     39.92 o 
   3  14   5     1300.40     1249.40     40.77 o 
   4  14   5     2106.00     1971.66     44.00 o 
   5  14   5      169.06      179.89     37.41 o 
   6  14   5       35.64       35.85     35.26 o 
   7  14   5      677.80      648.09     39.30 o 
   8  14   5      729.93      538.83     40.60 o 
   9  14   5       21.97       24.34     37.09 o 
  10  14   5       52.15       23.16     39.38 o 
  11  14   5      511.58      475.42     42.43 o 
  12  14   5      370.34      300.06     44.67 o 
  13  14   5        1.22       10.18     44.79 o 
   1  15   5     1592.38     1576.09     45.97 o 
   2  15   5       36.89       48.01     39.34 o 
   3  15   5     2618.51     2622.66     47.40 o 
   4  15   5        2.82       29.02     38.46 o 
   5  15   5      203.32      178.20     38.98 o 
   6  15   5       74.20       69.06     39.89 o 
   7  15   5      963.62     1028.72     44.81 o 
   8  15   5        7.70       23.04     42.68 o 
   9  15   5      366.91      316.64     43.71 o 
  10  15   5        1.22       51.24     42.21 o 
  11  15   5      743.39      657.03     48.45 o 
  12  15   5       59.15       74.38     50.18 o 
  13  15   5       16.47       66.96     50.80 o 
  14  15   5       30.89       92.14     56.28 o 
   1  16   5       39.55       27.74     42.33 o 
   2  16   5      159.09      176.69     41.64 o 
   3  16   5      321.69      374.40     42.50 o 
   4  16   5       38.49       34.37     41.88 o 
   5  16   5       41.07       41.22     42.50 o 
   6  16   5       70.65       43.42     40.75 o 
   7  16   5      161.14      130.49     43.32 o 
   8  16   5      189.44      137.48     45.29 o 
   9  16   5        2.34       44.62     45.98 o 
  10  16   5       10.81       57.41     46.29 o 
  11  16   5      130.42      123.55     49.25 o 
  12  16   5      174.86      154.35     50.79 o 
  13  16   5       23.71       34.19     56.08 o 
  14  16   5       85.77       60.70     57.21 o 
   1  17   5        3.52       18.67     43.83 o 
   2  17   5       51.40       35.95     43.62 o 
   3  17   5       16.43       35.42     42.70 o 
   4  17   5       81.05       56.48     47.44 o 
   5  17   5     1761.50     1627.01     60.24 o 
   6  17   5      370.73      387.00     53.07 o 
   7  17   5      198.79      146.69     52.65 o 
   8  17   5        4.16       15.77     52.02 o 
   9  17   5      291.04      230.95     52.99 o 
  10  17   5      231.51      209.67     47.90 o 
  11  17   5       48.78       75.81     59.25 o 
  12  17   5       61.23      123.69     56.50 o 
  13  17   5       12.20       18.74     60.24 o 
   1  18   5       40.98       34.81     55.47 o 
   2  18   5       66.82       35.72     60.19 o 
   3  18   5        8.87        1.86     56.49 o 
   4  18   5       20.91       47.23     58.34 o 
   5  18   5      104.08       69.03     58.00 o 
   6  18   5      871.36      717.81     61.18 o 
   7  18   5       35.49       52.63     58.64 o 
   8  18   5      547.96      656.84     63.39 o 
   9  18   5        4.20       33.55     56.66 o 
  10  18   5       63.39       38.59     57.93 o 
  11  18   5        2.98       28.26     61.30 o 
  12  18   5      573.11      606.15     74.57 o 
   1  19   5      178.85      164.92     69.24 o 
   2  19   5       36.67       27.64     67.40 o 
   3  19   5       45.98       74.60     61.57 o 
   4  19   5        1.93       52.38     65.86 o 
   5  19   5        0.03       41.92     59.08 o 
   6  19   5       11.80       24.03     62.21 o 
   7  19   5       66.31       80.56     61.45 o 
   8  19   5      154.33      201.90     65.41 o 
   9  19   5        0.04       72.38     60.64 o 
  10  19   5        8.40       39.81     62.38 o 
   1  20   5       31.07       82.88     76.80 o 
   2  20   5      179.62      136.39     71.84 o 
   3  20   5        0.28       48.73     71.36 o 
   4  20   5        0.15       22.24     73.57 o 
   5  20   5        0.24       43.33     65.26 o 
   6  20   5      330.12      248.93     69.84 o 
   7  20   5        2.30       64.02     66.72 o 
   8  20   5       75.47       98.78     62.14 o 
   1  21   5       37.56       25.37     79.21 o 
   2  21   5        2.01       45.22     72.64 o 
   3  21   5       33.18       31.45     73.84 o 
   4  21   5        3.19       24.12     78.22 o 
   5  21   5       40.75       51.04     77.08 o 
   0   0   6    89918.80   111873.73   1159.21 o 
   0   1   6    53210.18    56376.76    174.13 o 
   1   1   6    41604.55    44912.99    163.40 o 
   0   2   6    10958.78    11684.95     71.11 o 
   2   2   6       23.77        5.31     19.42 o 
   0   3   6      695.05     1238.19     27.91 o 
   1   3   6     1328.56     2393.39     22.67 o 
   2   3   6       22.69       62.58     13.05 o 
   3   3   6     3884.97     3327.37     28.31 o 
   0   4   6      988.71      817.56     26.56 o 
   1   4   6     8047.21     7124.68     37.93 o 
   2   4   6       29.75       12.94     13.18 o 
   3   4   6     9815.74     9193.55     35.99 o 
   4   4   6      359.04      615.00     27.21 o 
   0   5   6    52148.59    53518.53    282.85 o 
   1   5   6       84.83       85.03     14.90 o 
   3   5   6     3097.91     3060.86     19.88 o 
   4   5   6      448.18      763.81     17.31 o 
   5   5   6     1640.12     1309.68     27.92 o 
   0   6   6      262.85      488.88     25.62 o 
   1   6   6     1712.77     1231.73     17.58 o 
   2   6   6     3627.38     3676.37     21.90 o 
   4   6   6     6456.20     6270.84     27.73 o 
   5   6   6    11101.24    10647.82     41.83 o 
   6   6   6     5708.20     5625.55     53.55 o 
   0   7   6      236.84      511.35     38.91 o 
   1   7   6     5407.13     5152.54     27.16 o 
   2   7   6     3493.18     2956.19     27.53 o 
   3   7   6        0.73       25.73     15.16 o 
   5   7   6     2177.52     2091.10     24.12 o 
   6   7   6     3450.08     3102.54     29.13 o 
   7   7   6     7161.56     7208.18     61.68 o 
   0   8   6     1966.89     1913.50     27.85 o 
   1   8   6     6661.89     6006.22     38.89 o 
   2   8   6     3459.41     3472.51     29.16 o 
   3   8   6        8.76       25.10     14.43 o 
   4   8   6       33.06      127.98     17.76 o 
   6   8   6       26.61       73.03     20.64 o 
   7   8   6     2814.49     2568.88     29.53 o 
   8   8   6       56.77       71.78     31.99 o 
   1   9   6     2561.60     2453.70     25.74 o 
   2   9   6     6350.38     5884.66     34.31 o 
   3   9   6       18.47      147.29     16.97 o 
   4   9   6     1811.05     1517.35     87.98 o 
   5   9   6        7.42       24.34     21.27 o 
   6   9   6     1059.78      783.34     25.88 o 
   7   9   6      798.44      610.98     26.33 o 
   8   9   6     2666.37     2220.13     34.27 o 
   9   9   6       90.79       98.91     38.50 o 
   0  10   6       46.45      138.63     28.65 o 
   2  10   6      785.89      701.78     16.17 o 
   3  10   6     4237.81     3961.87     46.66 o 
   4  10   6      667.55      699.17     22.55 o 
   5  10   6     3047.55     2510.16     32.75 o 
   6  10   6     4553.05     4642.05     65.14 o 
   7  10   6     3412.91     3508.52     38.54 o 
   8  10   6     2098.12     1984.19     35.86 o 
   9  10   6       95.49       73.96     29.02 o 
  10  10   6     8201.29     8686.76     94.47 o 
   0  11   6     1849.36     1538.91     41.22 o 
   1  11   6      112.70       74.05     16.97 o 
   2  11   6      752.33      706.57     19.66 o 
   3  11   6     8204.89     8356.89     62.43 o 
   4  11   6     4235.46     3910.42     44.67 o 
   5  11   6     1809.10     1845.76     32.24 o 
   6  11   6     3861.94     3879.59     40.02 o 
   7  11   6       86.34       73.02     28.86 o 
   8  11   6      331.68      312.99     32.51 o 
   9  11   6       19.30       36.82     31.48 o 
  10  11   6       84.57      120.38     33.38 o 
  11  11   6     2107.84     1984.54     60.30 o 
   0  12   6     4860.11     4935.58     81.36 o 
   1  12   6     1342.94     1122.84     29.34 o 
   2  12   6     2327.95     2063.97     31.27 o 
   3  12   6     4482.03     4298.85     54.61 o 
   4  12   6      113.69      102.52     33.11 o 
   5  12   6     1272.42     1214.28     35.24 o 
   6  12   6      978.16      859.22     35.31 o 
   7  12   6      433.44      359.95     35.16 o 
   8  12   6     1483.64     1626.34     36.74 o 
   9  12   6       33.75       42.45     35.62 o 
  10  12   6      133.79      153.40     35.19 o 
  11  12   6     3863.69     3857.72     50.42 o 
  12  12   6      651.79      539.10     62.02 o 
   0  13   6     2296.82     2037.86     60.27 o 
   1  13   6      280.92      378.19     30.91 o 
   2  13   6     1334.99     1182.07     36.42 o 
   3  13   6     1350.76     1279.58     39.16 o 
   4  13   6     2106.41     1922.55     42.15 o 
   5  13   6     5788.40     5770.80     54.77 o 
   6  13   6     1252.52     1132.70     37.75 o 
   7  13   6      374.79      404.85     38.86 o 
   8  13   6       90.32       97.09     37.57 o 
   9  13   6     1584.66     1575.37     47.03 o 
  10  13   6      995.68      886.46     42.29 o 
  11  13   6      417.96      411.52     42.46 o 
  12  13   6     2617.70     2698.37     55.84 o 
  13  13   6     4025.30     4180.31     88.48 o 
   0  14   6      856.96      910.32     59.59 o 
   1  14   6       88.38       47.74     38.03 o 
   2  14   6      768.34      782.45     41.81 o 
   3  14   6      752.53      639.51     43.28 o 
   4  14   6     2808.94     2939.68     45.91 o 
   5  14   6     3243.53     3197.12     49.01 o 
   6  14   6     2184.82     2225.52     45.41 o 
   7  14   6     1916.91     1750.36     50.35 o 
   8  14   6     1738.94     1683.10     49.29 o 
   9  14   6       17.29       47.25     41.37 o 
  10  14   6     1554.22     1558.96     49.03 o 
  11  14   6     1128.84     1168.18     50.04 o 
  12  14   6      321.52      290.34     49.28 o 
  13  14   6      214.94      181.97     48.66 o 
  14  14   6      180.09      227.01     68.06 o 
   0  15   6        7.24       34.13     55.56 o 
   1  15   6     1375.01     1297.48     46.19 o 
   2  15   6       97.65       84.29     42.14 o 
   3  15   6     4869.23     4809.74     58.95 o 
   4  15   6      221.65      220.43     42.14 o 
   5  15   6       73.73       64.09     41.96 o 
   6  15   6     3088.82     3110.98     55.60 o 
   7  15   6     2087.77     2237.62     50.88 o 
   8  15   6      441.14      430.04     43.54 o 
   9  15   6     1931.60     1932.67     60.50 o 
  10  15   6      488.11      491.87     46.91 o 
  11  15   6       35.08       49.01     47.06 o 
  12  15   6      252.34      297.07     53.38 o 
  13  15   6        1.96       48.19     54.10 o 
  14  15   6      679.00      709.04     58.17 o 
  15  15   6        7.22       34.16     88.29 o 
   0  16   6     1924.84     1756.65     66.46 o 
   1  16   6     1321.22     1314.16     50.17 o 
   2  16   6       91.02       57.37     43.26 o 
   3  16   6       69.65       18.80     43.88 o 
   4  16   6      109.79      110.62     42.61 o 
   5  16   6      308.04      217.59     43.86 o 
   6  16   6      448.52      441.07     47.70 o 
   7  16   6      750.35      952.04     49.87 o 
   8  16   6        2.45       17.41     46.81 o 
   9  16   6     1309.61     1297.60     58.88 o 
  10  16   6     1584.10     1537.96     61.15 o 
  11  16   6      937.42      956.68     58.07 o 
  12  16   6       50.41      123.60     55.94 o 
  13  16   6      106.96      152.02     55.01 o 
  14  16   6        0.19       75.35     61.08 o 
   0  17   6     2372.55     2639.22     79.20 o 
   1  17   6     1489.92     1534.11     52.90 o 
   2  17   6     1313.77     1266.30     49.86 o 
   3  17   6       63.01       97.44     45.56 o 
   4  17   6       44.87       29.59     44.93 o 
   5  17   6     1183.76     1254.62     52.62 o 
   6  17   6      790.82      926.17     51.86 o 
   7  17   6       83.19       67.33     49.89 o 
   8  17   6      500.55      472.26     53.56 o 
   9  17   6      131.20      180.02     50.61 o 
  10  17   6     1064.94     1135.58     57.35 o 
  11  17   6       82.37       90.48     57.77 o 
  12  17   6       80.43      176.45     70.76 o 
  13  17   6      247.39      204.65     70.57 o 
   0  18   6     3218.63     3274.82    101.95 o 
   1  18   6     1648.94     1685.19     65.86 o 
   2  18   6      527.16      552.08     57.01 o 
   3  18   6      715.47      763.86     53.83 o 
   4  18   6       72.84       84.83     56.97 o 
   5  18   6     1291.84     1274.46     63.74 o 
   6  18   6       26.28       88.45     60.30 o 
   7  18   6      625.23      732.23     62.35 o 
   8  18   6      705.64      624.23     63.96 o 
   9  18   6      373.22      355.71     60.54 o 
  10  18   6       54.77       57.48     63.48 o 
  11  18   6       15.93       67.85     69.96 o 
   0  19   6      694.32      864.09     89.15 o 
   1  19   6      287.37      271.54     66.16 o 
   2  19   6      839.84      973.38     67.40 o 
   3  19   6      422.67      447.49     59.96 o 
   4  19   6      574.53      645.14     62.19 o 
   5  19   6        9.27       23.08     61.91 o 
   6  19   6      361.31      326.56     64.35 o 
   7  19   6        0.11       42.01     63.04 o 
   8  19   6      607.59      770.24     66.97 o 
   9  19   6      690.48      918.87     69.09 o 
  10  19   6      186.37      209.98     65.52 o 
   0  20   6       71.70       69.90    101.70 o 
   1  20   6      401.29      377.19     75.23 o 
   2  20   6       29.74       52.66     69.07 o 
   3  20   6      500.52      472.94     72.18 o 
   4  20   6       12.85       69.86     66.29 o 
   5  20   6       36.88      161.13     67.93 o 
   6  20   6       34.93       70.44     65.64 o 
   7  20   6      391.50      315.71     68.66 o 
   8  20   6     1119.78     1176.58     96.21 o 
   0  21   6      299.46      146.63    102.04 o 
   1  21   6       70.26      125.20     79.15 o 
   2  21   6      278.52      268.36     74.20 o 
   3  21   6      606.32      554.69     95.59 o 
   4  21   6      235.29      261.06     75.91 o 
   1   2   7    14483.45    16525.77     69.87 o 
   1   3   7     3864.29     4788.59     32.06 o 
   2   3   7      664.89      841.31     17.44 o 
   1   4   7     4244.05     4951.43     35.22 o 
   2   4   7     1021.44     1157.06     17.56 o 
   3   4   7      959.28     1142.77     18.49 o 
   1   5   7      195.86      295.88     15.68 o 
   2   5   7     9317.75    10996.94     53.22 o 
   3   5   7     3289.54     4197.57     26.03 o 
   4   5   7       11.11       17.68     15.28 o 
   1   6   7      137.23      116.88     15.32 o 
   2   6   7      820.07      806.73     17.11 o 
   3   6   7     9332.89    10404.06     52.96 o 
   4   6   7       75.74       80.04     14.62 o 
   5   6   7     4053.16     4491.52     26.84 o 
   1   7   7     7192.34     8727.44     37.78 o 
   2   7   7     1599.65     1699.58     17.81 o 
   3   7   7        0.50       12.23     18.69 o 
   4   7   7      448.42      370.36     18.40 o 
   5   7   7     1893.60     2080.73     20.78 o 
   6   7   7     5046.14     5473.71     33.87 o 
   1   8   7     2182.22     2637.00     22.70 o 
   2   8   7      154.78      230.21     13.75 o 
   3   8   7       49.85       72.57     17.02 o 
   4   8   7     1533.56     1628.88     24.43 o 
   5   8   7      142.77      171.34     19.55 o 
   6   8   7      853.47      933.85     22.62 o 
   7   8   7      259.58      234.06     22.27 o 
   1   9   7       44.34       78.38     21.06 o 
   2   9   7      351.61      463.79     25.57 o 
   3   9   7      607.47      676.40     19.92 o 
   4   9   7       79.15       76.19     17.88 o 
   5   9   7       53.29       47.33     20.90 o 
   6   9   7       37.51       39.93     22.46 o 
   7   9   7      414.07      408.84     25.49 o 
   8   9   7      448.98      541.12     26.55 o 
   1  10   7     2702.07     2802.14     33.24 o 
   2  10   7      353.59      349.63     26.96 o 
   3  10   7      683.44      777.57     26.41 o 
   4  10   7        0.16        7.88     17.95 o 
   5  10   7     2675.88     2775.56     34.23 o 
   6  10   7        0.08       19.94     25.25 o 
   7  10   7      395.66      452.43     28.40 o 
   8  10   7      249.00      269.73     30.23 o 
   9  10   7      183.63      244.22     32.41 o 
   1  11   7       11.58       17.33     25.29 o 
   2  11   7     2891.87     2750.17     37.09 o 
   3  11   7      885.63     1005.35     32.14 o 
   4  11   7      836.94      836.56     29.57 o 
   5  11   7      360.27      341.44     28.60 o 
   6  11   7        9.65       34.08     30.80 o 
   7  11   7     3079.45     3245.36     44.98 o 
   8  11   7     4619.75     4445.28     54.89 o 
   9  11   7      124.25      100.08     32.30 o 
  10  11   7     1884.58     1833.60     40.28 o 
   1  12   7      646.39      598.14     37.43 o 
   2  12   7        0.48       13.78     29.31 o 
   3  12   7       24.18       32.30     30.89 o 
   4  12   7       58.53       33.92     32.60 o 
   5  12   7       90.14       61.34     33.71 o 
   6  12   7       22.72       15.02     31.86 o 
   7  12   7      819.96      915.53     36.52 o 
   8  12   7       69.39       57.37     33.94 o 
   9  12   7     2803.61     2743.74     56.37 o 
  10  12   7      338.44      314.80     41.31 o 
  11  12   7      329.33      350.17     44.29 o 
   1  13   7      192.96      171.50     36.93 o 
   2  13   7     1948.11     2205.95     46.27 o 
   3  13   7     1080.18     1153.82     42.25 o 
   4  13   7       75.66       51.07     34.96 o 
   5  13   7      708.95      715.24     38.16 o 
   6  13   7     4473.66     4111.79     56.00 o 
   7  13   7      173.86      137.99     37.62 o 
   8  13   7       93.25      108.61     41.82 o 
   9  13   7      314.30      224.27     43.05 o 
  10  13   7      711.17      585.34     47.21 o 
  11  13   7       12.74       32.11     46.56 o 
  12  13   7       65.56       55.53     45.31 o 
   1  14   7     2584.18     2293.11     47.32 o 
   2  14   7       84.56      101.77     39.27 o 
   3  14   7      270.58      245.74     40.59 o 
   4  14   7        0.08       17.39     42.25 o 
   5  14   7     1124.29     1127.85     45.44 o 
   6  14   7        0.03       22.73     41.62 o 
   7  14   7       26.92       65.54     39.74 o 
   8  14   7        0.17       21.97     41.90 o 
   9  14   7       10.06       16.91     46.48 o 
  10  14   7       47.12       16.13     45.80 o 
  11  14   7        0.86       20.21     49.43 o 
  12  14   7       26.68       52.57     47.59 o 
  13  14   7        0.01       26.37     50.41 o 
   1  15   7      180.43      140.28     40.42 o 
   2  15   7      266.09      222.70     41.95 o 
   3  15   7        0.03       16.53     42.65 o 
   4  15   7      501.81      370.96     42.94 o 
   5  15   7       26.54       44.38     42.86 o 
   6  15   7      111.77       60.86     43.95 o 
   7  15   7       30.02       47.28     44.78 o 
   8  15   7      512.72      359.85     47.42 o 
   9  15   7      302.70      203.96     48.61 o 
  10  15   7      399.70      295.39     52.84 o 
  11  15   7        8.08       62.35     53.01 o 
  12  15   7       84.91       86.68     50.51 o 
  13  15   7        5.88       37.82     53.26 o 
  14  15   7       12.24       52.06     58.11 o 
   1  16   7        1.50       20.94     42.43 o 
   2  16   7      322.46      207.56     45.87 o 
   3  16   7      119.43       98.57     45.88 o 
   4  16   7       19.68       22.97     44.85 o 
   5  16   7        4.20       29.45     44.21 o 
   6  16   7        1.84        9.91     44.08 o 
   7  16   7      849.65      850.88     50.38 o 
   8  16   7        0.04       27.83     48.33 o 
   9  16   7      337.84      208.52     51.92 o 
  10  16   7        5.42       66.50     51.06 o 
  11  16   7      240.15      170.96     63.09 o 
  12  16   7       63.27      133.09     64.63 o 
  13  16   7        1.36       99.54     59.50 o 
  14  16   7        5.94       35.95     69.25 o 
   1  17   7      116.67       94.94     46.46 o 
   2  17   7        4.34       36.39     47.05 o 
   3  17   7      115.73       89.13     45.82 o 
   4  17   7       76.59       33.95     45.04 o 
   5  17   7      218.95      204.40     47.79 o 
   6  17   7     2248.12     1997.67     58.61 o 
   7  17   7       13.37       29.47     49.44 o 
   8  17   7      361.21      369.23     54.05 o 
   9  17   7        8.14       34.27     55.17 o 
  10  17   7      121.85      171.38     55.07 o 
  11  17   7       92.01       65.67     61.42 o 
  12  17   7       23.02       97.82     66.06 o 
   1  18   7      773.13      672.58     51.93 o 
   2  18   7       68.49       18.67     51.61 o 
   3  18   7      296.86      232.87     49.95 o 
   4  18   7       64.65       86.54     50.98 o 
   5  18   7       58.64       34.36     57.37 o 
   6  18   7       30.12       50.67     54.25 o 
   7  18   7        0.73       12.76     58.28 o 
   8  18   7      282.20      274.43     59.58 o 
   9  18   7      656.63      711.07     63.58 o 
  10  18   7        4.17       89.71     59.75 o 
  11  18   7      116.20      122.16     68.72 o 
   1  19   7        6.20       48.53     59.36 o 
   2  19   7      182.97      161.21     61.02 o 
   3  19   7        0.09       36.70     58.77 o 
   4  19   7      242.00      286.71     62.97 o 
   5  19   7       62.96      115.24     62.76 o 
   6  19   7       13.68       90.26     64.14 o 
   7  19   7       55.04       31.56     63.55 o 
   8  19   7      558.97      601.12     71.31 o 
   9  19   7       24.53       90.35     65.57 o 
   1  20   7       34.08       58.12     72.14 o 
   2  20   7        0.13       73.14     67.63 o 
   3  20   7      597.95      472.32     68.18 o 
   4  20   7      153.16      180.85     66.43 o 
   5  20   7      440.29      337.27     69.69 o 
   6  20   7       64.38       79.31     67.18 o 
   7  20   7       46.35       76.63     68.30 o 
   1  21   7       25.74      123.94     76.69 o 
   2  21   7        0.03       64.16     72.57 o 
   3  21   7       86.28       63.87     75.15 o 
   0   0   8    79541.61    75179.97    276.63 o 
   0   1   8    49404.61    57264.48    205.54 o 
   1   1   8    20774.69    19286.82     97.67 o 
   0   2   8    11899.22     8764.50     55.63 o 
   1   2   8     1138.39     1213.83     27.59 o 
   2   2   8    14675.21    11064.42     59.19 o 
   0   3   8     7624.88    10294.65     73.89 o 
   1   3   8    17629.46    15260.90     89.04 o 
   2   3   8     4562.01     5894.58     33.44 o 
   0   4   8      188.34      953.44     40.05 o 
   1   4   8       17.68      111.47     19.27 o 
   2   4   8    14095.99    12105.49     65.36 o 
   3   4   8     6163.64     7450.24     52.84 o 
   4   4   8    10590.58     8135.87     51.68 o 
   0   5   8     7571.17     9632.56     87.28 o 
   2   5   8     4396.78     5032.42     35.69 o 
   3   5   8    15978.25    14039.53    100.95 o 
   4   5   8     6972.77     8806.07     41.88 o 
   5   5   8     9664.00     8140.59     52.18 o 
   0   6   8     7283.26     5829.32     89.55 o 
   1   6   8     1206.43     1759.95     25.55 o 
   2   6   8    13034.48    11256.01     41.72 o 
   3   6   8     8321.58     9432.36     36.46 o 
   4   6   8     6417.38     4875.35     31.03 o 
   5   6   8      235.92      390.43     17.13 o 
   6   6   8    10010.77     8675.08     72.21 o 
   0   7   8     3674.99     5102.71     69.19 o 
   1   7   8     7755.65     6416.01     47.59 o 
   2   7   8     2179.69     2296.37     25.16 o 
   3   7   8    17720.56    15722.97     76.58 o 
   4   7   8      366.96      359.36     16.02 o 
   5   7   8     5762.16     4582.95     30.24 o 
   6   7   8     5140.25     5444.37     31.52 o 
   7   7   8     5512.10     4708.82     45.42 o 
   0   8   8    14492.32    12615.96     71.55 o 
   1   8   8     1860.98     1851.53     21.02 o 
   3   8   8     1944.37     2463.48     26.05 o 
   4   8   8     5544.61     4412.25     26.10 o 
   5   8   8     1022.74     1008.31     22.86 o 
   6   8   8     7880.14     7321.17     48.35 o 
   7   8   8       57.81      132.66     22.65 o 
   8   8   8     1794.88     1412.18     38.32 o 
   0   9   8      864.70      926.54     35.60 o 
   1   9   8     7635.44     6035.34     39.71 o 
   2   9   8      301.36      260.82     14.62 o 
   3   9   8     2241.85     1648.63     23.67 o 
   4   9   8      555.44      698.45     24.26 o 
   5   9   8     2886.48     2343.48     31.90 o 
   6   9   8       11.70       39.27     22.14 o 
   7   9   8     4081.91     3482.17     37.09 o 
   8   9   8      720.96      755.78     29.38 o 
   9   9   8     3121.75     2772.19     54.35 o 
   0  10   8     6594.87     5339.10     48.87 o 
   1  10   8     1087.29     1341.76     35.38 o 
   2  10   8     5213.45     4397.09     38.41 o 
   3  10   8      658.26      803.74     31.57 o 
   4  10   8     4095.44     3681.46     49.03 o 
   5  10   8     3457.85     3532.51     42.57 o 
   6  10   8     3267.75     2687.70     36.78 o 
   7  10   8      162.40      194.86     32.01 o 
   8  10   8     3546.47     3089.83     42.88 o 
   9  10   8      143.68      237.75     31.94 o 
  10  10   8     2181.14     2249.54     60.22 o 
   0  11   8      248.94      216.70     45.19 o 
   1  11   8     6626.73     5816.56     53.88 o 
   2  11   8      111.26      162.61     34.43 o 
   3  11   8     4610.33     3957.53     56.72 o 
   4  11   8     5394.65     5597.40     61.74 o 
   5  11   8     6697.95     6352.25     81.27 o 
   6  11   8      489.07      495.66     32.74 o 
   7  11   8     4680.77     4140.07     47.05 o 
   8  11   8       10.34       78.05     34.29 o 
   9  11   8     2071.37     2008.02     45.68 o 
  10  11   8     1060.68     1232.98     42.37 o 
  11  11   8     1474.91     1495.68     67.65 o 
   0  12   8     2412.03     2156.86     62.04 o 
   1  12   8     1057.16     1034.69     40.06 o 
   2  12   8     5981.75     5420.69     53.87 o 
   3  12   8     1814.46     2066.23     43.99 o 
   4  12   8     6289.54     5833.56     55.52 o 
   5  12   8      170.76      234.39     33.31 o 
   6  12   8     3740.37     3353.43     56.57 o 
   7  12   8      190.82      162.57     36.75 o 
   8  12   8     3123.36     2971.29     50.01 o 
   9  12   8      400.57      432.33     45.19 o 
  10  12   8     1831.43     1993.75     48.85 o 
  11  12   8     1814.58     1881.94     51.65 o 
  12  12   8     1329.30     1380.32     69.06 o 
   0  13   8      285.77      235.53     53.88 o 
   1  13   8     2443.86     2293.20     47.28 o 
   2  13   8      369.54      376.66     39.51 o 
   3  13   8     1875.77     1699.72     45.32 o 
   4  13   8     2953.45     3042.40     50.38 o 
   5  13   8     5110.80     4616.61     56.84 o 
   6  13   8     1289.64     1179.68     44.74 o 
   7  13   8     3069.50     3063.59     50.11 o 
   8  13   8      643.11      538.78     42.51 o 
   9  13   8     1497.32     1466.15     53.43 o 
  10  13   8       44.31       45.58     48.45 o 
  11  13   8     1198.47     1179.73     54.00 o 
  12  13   8     1271.54     1354.77     54.72 o 
  13  13   8     2203.82     2362.91     92.40 o 
   0  14   8     1930.46     1998.26     69.09 o 
   1  14   8     3107.60     3104.84     51.22 o 
   2  14   8      603.97      562.51     43.25 o 
   3  14   8      286.16      315.68     41.70 o 
   4  14   8     2592.57     2269.78     49.68 o 
   5  14   8     2374.90     2348.41     51.65 o 
   6  14   8     3958.44     3950.47     68.29 o 
   7  14   8      667.41      713.65     45.49 o 
   8  14   8     1074.65     1130.56     47.82 o 
   9  14   8     1361.14     1292.60     58.25 o 
  10  14   8     1614.25     1727.94     63.82 o 
  11  14   8       62.99      165.40     50.92 o 
  12  14   8     1467.10     1717.91     63.66 o 
  13  14   8      628.85      640.30     56.93 o 
  14  14   8     1510.49     1535.94     85.98 o 
   0  15   8     1104.96     1239.05     65.99 o 
   1  15   8     1831.74     1729.90     48.85 o 
   2  15   8     1057.56     1159.03     46.58 o 
   3  15   8     1592.59     1589.78     49.34 o 
   4  15   8     1358.93     1412.18     51.76 o 
   5  15   8     2415.20     2417.76     53.25 o 
   6  15   8      865.76      958.91     48.25 o 
   7  15   8      690.16      820.15     48.14 o 
   8  15   8       66.80      103.96     50.07 o 
   9  15   8     2892.39     3137.84     77.60 o 
  10  15   8     1406.50     1380.76     62.88 o 
  11  15   8     1589.51     1707.63     67.67 o 
  12  15   8       59.36       89.46     57.21 o 
  13  15   8      904.68     1023.33     63.30 o 
  14  15   8       53.95       86.35     62.51 o 
   0  16   8     7310.31     7164.47     99.14 o 
   1  16   8     1196.80     1210.77     50.13 o 
   2  16   8     1337.11     1402.89     50.09 o 
   3  16   8     1047.68     1012.92     50.40 o 
   4  16   8     1060.17     1212.38     49.95 o 
   5  16   8       53.09      120.00     45.97 o 
   6  16   8     1666.42     1737.85     52.43 o 
   7  16   8       17.90       53.59     46.64 o 
   8  16   8     1849.97     1985.63     60.30 o 
   9  16   8     1693.12     1846.16     60.23 o 
  10  16   8     1306.66     1358.87     62.07 o 
  11  16   8      295.76      397.13     59.08 o 
  12  16   8      733.51      906.74     66.64 o 
  13  16   8        5.40      118.35     66.47 o 
   0  17   8      539.41      673.57     66.68 o 
   1  17   8     2496.39     2437.75     56.24 o 
   2  17   8      578.87      635.50     49.61 o 
   3  17   8     1927.55     1953.85     55.87 o 
   4  17   8        0.60       48.25     47.52 o 
   5  17   8     1795.32     2063.97     56.32 o 
   6  17   8      457.47      550.10     50.94 o 
   7  17   8      588.31      607.24     53.18 o 
   8  17   8        0.53       48.74     52.48 o 
   9  17   8     1052.21     1144.33     63.66 o 
  10  17   8        0.44       71.48     62.68 o 
  11  17   8     1002.76     1275.10     70.65 o 
  12  17   8        1.49       41.59     61.84 o 
   0  18   8     1572.71     1731.07     77.84 o 
   1  18   8      926.73      915.06     54.78 o 
   2  18   8     1301.31     1426.96     56.71 o 
   3  18   8        0.19       26.83     49.13 o 
   4  18   8     2133.67     2457.20     58.92 o 
   5  18   8      983.79     1073.01     55.30 o 
   6  18   8      398.63      414.04     53.05 o 
   7  18   8        0.59       48.01     57.12 o 
   8  18   8      943.33     1315.46     65.26 o 
   9  18   8      187.29      299.53     64.44 o 
  10  18   8     1045.77     1223.50     88.16 o 
   0  19   8       50.69      196.85     84.39 o 
   1  19   8     1316.20     1436.10     63.78 o 
   2  19   8      226.36      183.20     59.49 o 
   3  19   8      555.76      571.80     58.71 o 
   4  19   8      154.36      114.62     60.89 o 
   5  19   8      994.35     1316.54     71.13 o 
   6  19   8       39.43       86.70     65.40 o 
   7  19   8     1473.12     1615.01     77.63 o 
   8  19   8      701.51      659.24     74.02 o 
   0  20   8      622.98      760.31    130.23 o 
   1  20   8       94.91      154.54     68.50 o 
   2  20   8      695.76      578.19     68.40 o 
   3  20   8       19.47       88.51     62.10 o 
   4  20   8     1504.09     1854.25     80.95 o 
   5  20   8        0.60       40.67     66.40 o 
   6  20   8      878.52      996.59    109.61 o 
   1   2   9      433.55      470.34     27.23 o 
   1   3   9       10.58       50.16     24.62 o 
   2   3   9      242.19      327.95     21.48 o 
   1   4   9      761.55     1179.42     22.98 o 
   2   4   9      479.57      560.48     20.06 o 
   3   4   9      325.44      389.73     18.30 o 
   1   5   9      350.47      402.10     19.42 o 
   2   5   9      709.42      984.76     21.90 o 
   3   5   9      133.27      141.30     15.80 o 
   4   5   9      215.83      243.72     17.40 o 
   1   6   9       30.57       38.67     14.67 o 
   2   6   9      966.24     1055.00     20.33 o 
   3   6   9       21.39       35.05     18.52 o 
   4   6   9      967.84     1056.67     17.35 o 
   5   6   9     2406.40     2682.15     25.97 o 
   1   7   9       64.82       35.71     19.82 o 
   2   7   9     1862.16     1816.25     19.88 o 
   3   7   9      366.54      365.65     18.18 o 
   4   7   9      228.86      265.17     20.93 o 
   5   7   9      554.77      710.96     18.19 o 
   6   7   9     3248.53     3891.71     26.33 o 
   1   8   9     5677.81     6159.24     58.52 o 
   2   8   9     2031.95     2264.88     24.42 o 
   3   8   9      238.89      244.85     14.99 o 
   4   8   9      818.36      881.85     18.67 o 
   5   8   9      154.85      171.51     16.47 o 
   6   8   9        5.86       18.95     21.78 o 
   7   8   9      992.31     1033.42     28.07 o 
   1   9   9      517.29      691.70     17.44 o 
   2   9   9     1039.51     1212.86     22.31 o 
   3   9   9     2258.66     2332.32     28.49 o 
   4   9   9        1.04       13.12     20.56 o 
   5   9   9       63.15       80.95     23.88 o 
   6   9   9      977.63     1005.34     28.15 o 
   7   9   9     1616.89     1560.46     32.19 o 
   8   9   9     2232.96     2264.62     40.74 o 
   1  10   9     4196.48     4651.15     48.49 o 
   2  10   9     1343.13     1417.73     37.20 o 
   3  10   9        3.59       17.80     27.54 o 
   4  10   9     1192.82     1181.13     30.62 o 
   5  10   9     2866.90     3101.75     34.96 o 
   6  10   9      332.68      389.26     28.45 o 
   7  10   9     1310.95     1373.25     33.34 o 
   8  10   9      169.81      186.26     32.66 o 
   9  10   9      541.64      557.29     35.43 o 
   1  11   9       65.02       65.15     34.37 o 
   2  11   9     2062.09     2134.44     44.31 o 
   3  11   9      585.35      628.03     37.89 o 
   4  11   9      475.84      416.12     38.42 o 
   5  11   9      476.57      490.63     34.02 o 
   6  11   9        2.13       19.93     32.58 o 
   7  11   9     3036.55     3129.87     47.40 o 
   8  11   9     2155.71     2149.86     47.80 o 
   9  11   9     1089.12     1163.68     43.61 o 
  10  11   9     1309.53     1435.05     49.92 o 
   1  12   9      843.05      827.34     39.26 o 
   2  12   9        3.81       18.35     37.28 o 
   3  12   9        8.67       50.10     36.69 o 
   4  12   9        5.20       32.66     36.79 o 
   5  12   9     1298.80     1423.48     42.69 o 
   6  12   9        9.14       37.14     36.94 o 
   7  12   9      563.39      536.86     42.74 o 
   8  12   9       25.15       15.65     41.60 o 
   9  12   9     4186.43     4254.94     59.11 o 
  10  12   9     1064.40     1055.72     49.29 o 
  11  12   9      219.58      158.20     48.02 o 
   1  13   9      293.78      227.15     39.96 o 
   2  13   9     3414.15     3323.57     50.45 o 
   3  13   9      566.41      672.09     42.20 o 
   4  13   9       83.27      181.36     39.62 o 
   5  13   9     1373.90     1391.15     45.08 o 
   6  13   9     2824.28     2923.45     57.90 o 
   7  13   9        0.32       22.66     42.28 o 
   8  13   9      178.66      188.24     45.49 o 
   9  13   9      438.84      495.48     48.66 o 
  10  13   9      300.78      238.65     52.96 o 
  11  13   9       13.54       17.44     48.28 o 
  12  13   9      164.63      107.25     52.43 o 
   1  14   9     1526.20     1584.77     46.82 o 
   2  14   9      999.59     1067.51     44.83 o 
   3  14   9      246.70      171.26     42.63 o 
   4  14   9      544.99      482.70     43.93 o 
   5  14   9      606.29      604.48     45.15 o 
   6  14   9       11.08       34.94     43.14 o 
   7  14   9      928.82     1036.80     48.54 o 
   8  14   9      446.64      500.37     49.13 o 
   9  14   9      125.10       83.30     55.02 o 
  10  14   9       11.69       52.20     56.62 o 
  11  14   9      179.80      130.54     56.76 o 
  12  14   9      170.16      121.57     58.47 o 
  13  14   9        8.74       66.92     57.42 o 
   1  15   9      628.71      655.55     45.88 o 
   2  15   9     1171.56     1079.27     47.92 o 
   3  15   9      990.51     1010.16     47.59 o 
   4  15   9      948.00      962.46     48.63 o 
   5  15   9        2.48       27.57     45.08 o 
   6  15   9      362.37      330.78     45.54 o 
   7  15   9      406.88      364.55     48.95 o 
   8  15   9       10.56       42.53     47.98 o 
   9  15   9      394.51      445.99     58.97 o 
  10  15   9       38.68       73.82     56.76 o 
  11  15   9      285.02      307.65     59.94 o 
  12  15   9      150.82      124.01     63.27 o 
  13  15   9       50.13       85.29     63.72 o 
  14  15   9       24.12       41.16     66.57 o 
   1  16   9       14.02       36.93     44.51 o 
   2  16   9       42.35       66.84     45.15 o 
   3  16   9      278.55      216.13     46.29 o 
   4  16   9        5.09       37.07     46.79 o 
   5  16   9      144.07      148.38     46.60 o 
   6  16   9      197.02      177.86     47.90 o 
   7  16   9        9.00       28.59     49.20 o 
   8  16   9       84.48       79.56     53.23 o 
   9  16   9      887.42      804.31     61.89 o 
  10  16   9        6.13       79.59     57.76 o 
  11  16   9      203.65      236.69     59.30 o 
  12  16   9       88.10      152.95     64.62 o 
   1  17   9        1.02       60.68     46.23 o 
   2  17   9        3.36       46.88     46.90 o 
   3  17   9       26.34       34.30     48.93 o 
   4  17   9      305.71      207.50     49.24 o 
   5  17   9      589.10      477.19     50.44 o 
   6  17   9     1703.06     1639.29     55.74 o 
   7  17   9      128.58      140.05     52.00 o 
   8  17   9      389.67      321.96     56.01 o 
   9  17   9      224.60      164.21     60.95 o 
  10  17   9       87.48       93.73     60.43 o 
  11  17   9      251.46      239.07     65.62 o 
   1  18   9      693.68      643.35     50.94 o 
   2  18   9       15.04       29.12     50.37 o 
   3  18   9       35.97       59.17     51.31 o 
   4  18   9        1.37       48.49     49.54 o 
   5  18   9      105.21       85.09     51.61 o 
   6  18   9      357.31      303.63     52.94 o 
   7  18   9       17.62       71.77     56.54 o 
   8  18   9      165.69      214.01     61.89 o 
   9  18   9      343.76      336.02     67.04 o 
   1  19   9       70.73      129.38     60.28 o 
   2  19   9       25.97       76.91     59.37 o 
   3  19   9       37.05       41.76     57.07 o 
   4  19   9      180.35       94.86     57.44 o 
   5  19   9        9.36       60.26     60.62 o 
   6  19   9       14.53       53.79     69.83 o 
   7  19   9      101.56       59.04     69.89 o 
   1  20   9       62.86       70.72     63.88 o 
   2  20   9       36.17       62.96     65.89 o 
   3  20   9      292.37      226.27     65.61 o 
   4  20   9       35.48       58.79     64.25 o 
   0   0  10    94002.09   107236.92    400.48 o 
   1   1  10     9607.28    12239.23     79.58 o 
   0   2  10      534.91      500.13     41.51 o 
   1   2  10    10171.48     8556.36     48.04 o 
   2   2  10     7685.29     8159.37     69.08 o 
   0   3  10    13858.43    13271.78     80.19 o 
   1   3  10     9329.07     9509.61     47.89 o 
   2   3  10     5255.89     4351.89     37.49 o 
   3   3  10      856.48      811.51     31.35 o 
   0   4  10     1101.31     1121.05     44.32 o 
   1   4  10     5693.73     4333.50     38.45 o 
   2   4  10     1200.79     1235.92     24.68 o 
   3   4  10     6505.87     5014.40     37.77 o 
   4   4  10     1593.36     1577.15     36.85 o 
   0   5  10    15521.72    13253.97    126.69 o 
   1   5  10      325.89      273.67     16.30 o 
   3   5  10      797.74      679.09     19.05 o 
   4   5  10     5988.95     5942.06     32.55 o 
   5   5  10      746.62      878.53     29.79 o 
   0   6  10     1786.66     1711.76     38.73 o 
   1   6  10    10021.09     9337.44     64.31 o 
   2   6  10     1468.60     1255.11     25.27 o 
   4   6  10       31.84       78.58     14.85 o 
   5   6  10     2829.76     2203.95     23.86 o 
   6   6  10     1402.95     1616.64     31.94 o 
   0   7  10     3177.48     2337.99     44.97 o 
   1   7  10      467.67      421.98     21.06 o 
   2   7  10     4149.82     3362.49     26.62 o 
   3   7  10     2456.98     2532.10     24.91 o 
   4   7  10     4730.07     4191.06     35.93 o 
   5   7  10      158.61      182.85     18.52 o 
   6   7  10     2175.24     1593.79     25.43 o 
   7   7  10       32.36       74.86     32.07 o 
   0   8  10      154.12      127.85     29.34 o 
   1   8  10     3674.56     2846.06     30.56 o 
   2   8  10       11.25       15.75     20.39 o 
   3   8  10     2642.76     2342.59     25.11 o 
   4   8  10     1690.91     1875.49     26.39 o 
   5   8  10     5900.71     5181.18     40.91 o 
   6   8  10     3056.74     3198.17     36.79 o 
   7   8  10     6976.62     6606.83     47.48 o 
   8   8  10      115.33      142.69     40.31 o 
   0   9  10     1458.24     1232.02     29.90 o 
   1   9  10       41.41       80.73     18.32 o 
   2   9  10     4338.62     3734.87     33.78 o 
   3   9  10      314.46      409.67     24.20 o 
   4   9  10     6847.30     6157.07     59.70 o 
   5   9  10     2198.40     2372.01     33.99 o 
   6   9  10     5327.44     5093.57     41.29 o 
   7   9  10        3.58       39.25     28.19 o 
   8   9  10      997.18     1024.92     34.15 o 
   9   9  10      962.09     1025.73     51.28 o 
   0  10  10     1511.05     1345.08     56.20 o 
   1  10  10     3247.25     2797.73     41.54 o 
   2  10  10       44.42       67.42     34.35 o 
   3  10  10     5752.07     5111.16     53.15 o 
   4  10  10       82.83       80.27     35.01 o 
   5  10  10     2038.03     1744.07     39.51 o 
   6  10  10      340.79      389.94     29.79 o 
   7  10  10     1512.39     1460.00     39.17 o 
   8  10  10        6.31       27.93     34.93 o 
   9  10  10     2648.78     2661.88     92.91 o 
  10  10  10    12341.55    13261.97    134.81 o 
   0  11  10     7606.78     7215.37     88.98 o 
   1  11  10      695.05      713.68     36.58 o 
   2  11  10     3077.59     2893.78     45.65 o 
   3  11  10      318.83      374.46     38.77 o 
   5  11  10       12.48       25.08     36.09 o 
   6  11  10     3325.32     3175.32     47.69 o 
   7  11  10      112.93      168.37     42.69 o 
   8  11  10     1492.88     2033.50    184.61 o 
   9  11  10     2136.38     2279.14     52.45 o 
  10  11  10     3260.68     3282.62     55.00 o 
  11  11  10      358.99      383.28     73.57 o 
   0  12  10       55.87      110.82     53.14 o 
   1  12  10      704.10      517.59     40.47 o 
   2  12  10        2.62       25.58     37.91 o 
   3  12  10     3963.95     3721.28     52.71 o 
   4  12  10      632.50      640.34     41.47 o 
   5  12  10     4805.45     4560.13     54.38 o 
   6  12  10       38.35       99.13     37.91 o 
   7  12  10      817.20      767.69     47.87 o 
   8  12  10       47.52       24.39     44.32 o 
   9  12  10      805.23      837.21     52.29 o 
  10  12  10      164.12      144.68     51.97 o 
  11  12  10      782.77      916.02     54.24 o 
  12  12  10      133.78      171.94     72.18 o 
   0  13  10      640.67      605.80     58.61 o 
   1  13  10     2149.56     2398.46     56.27 o 
   2  13  10     2676.20     2525.32     48.51 o 
   3  13  10      169.44      167.39     41.08 o 
   4  13  10     3620.20     3554.43     53.96 o 
   5  13  10     1898.40     1966.23     48.26 o 
   6  13  10     1348.12     1346.69     44.66 o 
   7  13  10       60.72      130.22     46.12 o 
   8  13  10     1062.55     1171.25     50.78 o 
   9  13  10     4292.63     4583.25     70.88 o 
  10  13  10      803.62      851.48     56.83 o 
  11  13  10       11.20       46.42     57.93 o 
  12  13  10     2474.36     2484.28     68.70 o 
  13  13  10     1197.67     1052.37     96.69 o 
   0  14  10     3335.13     3593.30     80.97 o 
   1  14  10     5460.29     5524.06     69.50 o 
   2  14  10     1428.30     1471.21     49.62 o 
   3  14  10      565.07      452.60     44.70 o 
   4  14  10      152.97      191.80     42.70 o 
   5  14  10      381.16      398.12     43.42 o 
   6  14  10      863.51      873.00     47.57 o 
   7  14  10     1506.82     1521.60     52.96 o 
   8  14  10     3305.81     3460.39     63.40 o 
   9  14  10     3416.83     3376.77     68.12 o 
  10  14  10       29.59       51.85     52.26 o 
  11  14  10      992.79      964.35     65.31 o 
  12  14  10        0.04       28.54     61.36 o 
  13  14  10      582.49      772.33     70.34 o 
  14  14  10       85.00      130.37     93.78 o 
   0  15  10     1247.05     1303.02     68.44 o 
   1  15  10       15.64       84.89     43.07 o 
   2  15  10     1462.10     1353.71     49.20 o 
   3  15  10     6984.74     7155.55     97.22 o 
   4  15  10     2766.84     2885.18     59.60 o 
   5  15  10      558.34      574.70     47.55 o 
   6  15  10      580.34      608.19     49.59 o 
   7  15  10      440.96      439.52     50.00 o 
   8  15  10     2058.69     2074.13     62.84 o 
   9  15  10      267.41      293.00     59.91 o 
  10  15  10      482.96      595.47     59.13 o 
  11  15  10      269.62      335.96     61.15 o 
  12  15  10      994.22     1153.44     69.42 o 
  13  15  10      346.75      430.70     70.59 o 
   0  16  10       52.21       62.50     62.71 o 
   1  16  10      376.14      376.33     47.46 o 
   2  16  10     1347.70     1274.03     52.46 o 
   3  16  10     1896.76     1912.09     54.40 o 
   4  16  10      843.01      843.17     49.22 o 
   5  16  10     2339.31     2382.00     58.35 o 
   6  16  10        6.91       35.67     50.71 o 
   7  16  10     1689.57     1837.83     58.24 o 
   8  16  10      306.71      300.81     56.24 o 
   9  16  10      124.20      168.72     60.68 o 
  10  16  10      247.07      219.21     58.82 o 
  11  16  10      528.60      764.01     64.99 o 
  12  16  10        5.32      152.37     67.40 o 
   0  17  10     1547.65     1581.75     76.45 o 
   1  17  10      320.20      284.72     48.14 o 
   2  17  10      724.22      833.63     50.77 o 
   3  17  10      336.40      385.32     48.82 o 
   4  17  10      929.31     1011.22     53.56 o 
   5  17  10       53.54      143.47     49.89 o 
   6  17  10      927.75     1065.40     56.36 o 
   7  17  10      456.85      466.30     55.32 o 
   8  17  10     1307.89     1472.60     67.15 o 
   9  17  10      155.37      170.49     65.03 o 
  10  17  10      710.35      849.55     65.39 o 
   0  18  10     1765.29     1595.98     80.22 o 
   1  18  10     1209.06     1401.85     56.34 o 
   2  18  10      113.38      137.37     49.66 o 
   3  18  10      981.70     1022.44     56.27 o 
   4  18  10       26.08       86.00     50.53 o 
   5  18  10      210.80      260.66     53.47 o 
   6  18  10      162.15      204.54     55.50 o 
   7  18  10     1394.88     1491.73     62.01 o 
   8  18  10       38.91       97.12     61.97 o 
   9  18  10      698.61      826.31     74.57 o 
   0  19  10      826.80      947.95     78.04 o 
   1  19  10       18.36       57.98     52.90 o 
   2  19  10     1097.02     1222.07     75.06 o 
   3  19  10       36.91       55.64     55.20 o 
   4  19  10      443.27      459.07     56.00 o 
   5  19  10      267.84      345.24     58.59 o 
   6  19  10      933.86      974.01     86.83 o 
   0  20  10      420.18      407.73     90.10 o 
   1  20  10      603.68      595.14     66.52 o 
   2  20  10       63.12      113.32     64.48 o 
   1   2  11     5149.80     5507.99     42.39 o 
   1   3  11     1444.68     1757.31     32.06 o 
   2   3  11      377.89      409.70     25.76 o 
   1   4  11       71.60       86.43     24.15 o 
   2   4  11       70.22       68.51     20.31 o 
   3   4  11      278.64      256.53     21.95 o 
   1   5  11       59.06       63.93     18.19 o 
   2   5  11      120.67      133.57     19.22 o 
   3   5  11     1290.50     1369.38     24.10 o 
   4   5  11        8.24       12.27     18.88 o 
   1   6  11       40.37       40.52     13.63 o 
   2   6  11       20.49       36.37     20.33 o 
   3   6  11      739.76      737.35     23.30 o 
   4   6  11      278.11      284.72     21.92 o 
   5   6  11      402.70      458.01     22.99 o 
   1   7  11      236.26      209.61     22.98 o 
   2   7  11     2472.79     2583.10     31.17 o 
   3   7  11        0.06       13.46     20.54 o 
   4   7  11      220.58      219.83     21.88 o 
   5   7  11     4240.78     4564.86     41.34 o 
   6   7  11     1177.84     1171.69     28.85 o 
   1   8  11     1345.11     1475.19     26.52 o 
   2   8  11     2437.54     2722.91     32.23 o 
   3   8  11      323.49      382.14     23.97 o 
   4   8  11      854.18      925.90     28.49 o 
   5   8  11      294.03      291.00     26.83 o 
   6   8  11      213.51      231.17     28.28 o 
   7   8  11      599.16      615.34     32.33 o 
   1   9  11      896.99      938.30     33.33 o 
   2   9  11       30.58       20.31     28.54 o 
   3   9  11       92.72       38.68     30.40 o 
   4   9  11     1709.64     1748.98     37.30 o 
   5   9  11      503.46      500.44     28.68 o 
   6   9  11      282.24      350.50     30.98 o 
   7   9  11       17.72       50.67     31.76 o 
   8   9  11      745.21      673.06     39.49 o 
   1  10  11        0.04        3.50     34.96 o 
   2  10  11       99.49       85.13     35.30 o 
   3  10  11     2363.31     2447.99     44.22 o 
   4  10  11      576.08      667.28     37.74 o 
   5  10  11      262.00      257.71     36.77 o 
   6  10  11       19.65       33.34     36.17 o 
   7  10  11      555.93      527.32     39.68 o 
   8  10  11      580.69      572.11     43.60 o 
   9  10  11       16.48       24.74     42.95 o 
   1  11  11      126.75       89.54     37.54 o 
   2  11  11      194.59      133.61     36.99 o 
   3  11  11      150.97      118.96     36.84 o 
   4  11  11       19.47       17.30     36.91 o 
   5  11  11      530.50      535.27     40.31 o 
   6  11  11       29.34       27.58     38.04 o 
   7  11  11     2425.40     2521.10     53.26 o 
   8  11  11      513.18      412.96     47.70 o 
   9  11  11      434.52      462.84     50.21 o 
  10  11  11       28.71       60.13     50.35 o 
   1  12  11      572.20      530.61     40.28 o 
   2  12  11       55.10       72.85     39.53 o 
   3  12  11      188.62      210.59     39.92 o 
   4  12  11        3.96        8.42     38.18 o 
   5  12  11       69.73       62.42     38.80 o 
   6  12  11        4.52        8.34     43.29 o 
   7  12  11      161.88      112.31     43.59 o 
   8  12  11        0.13       35.93     46.98 o 
   9  12  11      155.32      140.57     48.16 o 
  10  12  11      780.17      812.15     55.42 o 
  11  12  11      166.00      100.45     57.85 o 
   1  13  11       47.70       42.78     40.86 o 
   2  13  11       91.75       59.87     40.18 o 
   3  13  11     1190.51     1204.86     46.41 o 
   4  13  11       12.70       15.73     40.97 o 
   5  13  11     1435.10     1479.12     44.88 o 
   6  13  11       51.85       57.42     45.57 o 
   7  13  11       62.00       45.24     45.57 o 
   8  13  11       69.13       66.48     51.80 o 
   9  13  11      209.01      219.19     51.23 o 
  10  13  11      296.78      237.64     53.36 o 
  11  13  11      198.88      132.17     57.91 o 
  12  13  11       31.41       34.77     64.87 o 
   1  14  11      169.83      109.02     43.12 o 
   2  14  11      303.11      249.29     43.35 o 
   3  14  11      146.72       97.55     42.95 o 
   4  14  11      233.55      202.47     42.68 o 
   5  14  11       75.02       54.96     41.59 o 
   6  14  11       59.56       40.10     48.31 o 
   7  14  11        9.91       10.82     47.70 o 
   8  14  11      104.87      103.01     54.62 o 
   9  14  11        0.02       48.59     52.86 o 
  10  14  11       81.82       77.38     57.88 o 
  11  14  11       68.43       93.99     59.74 o 
  12  14  11        0.12       67.94     68.92 o 
  13  14  11       37.92       63.14     71.27 o 
   1  15  11      225.59      206.99     46.74 o 
   2  15  11      523.20      569.48     47.55 o 
   3  15  11      184.95      199.77     46.58 o 
   4  15  11       95.16      105.95     45.50 o 
   5  15  11      142.32      115.53     47.67 o 
   6  15  11      732.11      637.55     52.87 o 
   7  15  11      195.24      197.05     54.32 o 
   8  15  11      159.87      166.70     55.52 o 
   9  15  11      640.69      564.87     57.40 o 
  10  15  11       14.28       29.90     59.52 o 
  11  15  11       61.12       26.72     61.95 o 
  12  15  11        7.65       21.46     67.70 o 
   1  16  11       60.86       39.55     44.76 o 
   2  16  11       88.68       42.91     46.70 o 
   3  16  11      149.78      171.70     46.52 o 
   4  16  11       14.79       51.80     46.85 o 
   5  16  11       87.63       89.73     49.56 o 
   6  16  11       52.38       16.19     51.31 o 
   7  16  11       73.28       61.06     54.95 o 
   8  16  11      174.91      219.88     57.73 o 
   9  16  11       72.59       95.90     62.41 o 
  10  16  11        8.49      110.80     61.73 o 
  11  16  11       58.80       99.40     63.74 o 
   1  17  11        4.40       30.46     48.12 o 
   2  17  11       82.16       53.30     49.37 o 
   3  17  11       63.12       72.00     47.98 o 
   4  17  11       15.50       54.70     48.76 o 
   5  17  11      695.89      651.51     54.51 o 
   6  17  11      901.11      845.10     57.34 o 
   7  17  11       85.20       63.48     55.57 o 
   8  17  11      102.26       60.87     60.45 o 
   9  17  11       13.04       33.23     64.53 o 
   1  18  11       56.95       87.19     50.28 o 
   2  18  11       71.05       68.08     51.21 o 
   3  18  11       26.67       33.30     50.55 o 
   4  18  11       70.24      127.24     54.52 o 
   5  18  11       17.41       67.83     55.23 o 
   6  18  11      121.39       72.73     55.95 o 
   7  18  11      187.31      205.66     61.58 o 
   1  19  11        2.27       49.04     52.41 o 
   2  19  11        0.93       13.89     53.01 o 
   3  19  11       84.77       64.50     55.45 o 
   4  19  11      131.52      141.18     56.41 o 
   5  19  11       69.17       82.02     56.40 o 
   0   0  12      171.52      187.64    127.22 o 
   0   1  12     8021.88     9897.82     76.59 o 
   1   1  12      311.40      176.35     39.11 o 
   0   2  12        9.83       15.25     38.93 o 
   1   2  12       19.69       27.56     27.07 o 
   2   2  12     2639.01     2445.83     48.95 o 
   0   3  12     3143.50     3046.34     53.28 o 
   1   3  12     1815.23     1733.38     34.67 o 
   2   3  12     3116.50     3340.66     37.10 o 
   3   3  12      517.10      408.41     32.95 o 
   0   4  12     1341.22     1510.40     42.60 o 
   1   4  12     2372.98     2259.49     32.76 o 
   2   4  12     1705.38     1619.29     26.06 o 
   3   4  12        9.95       32.30     21.93 o 
   4   4  12     1271.74      977.06     35.46 o 
   0   5  12      102.06       93.00     35.16 o 
   1   5  12      101.42       59.46     22.12 o 
   2   5  12       17.94       24.41     19.65 o 
   3   5  12     1397.45     1283.99     24.87 o 
   4   5  12     1251.06     1202.84     26.15 o 
   5   5  12     4557.50     4182.03     55.45 o 
   0   6  12     2996.33     2769.20     50.52 o 
   1   6  12       55.53       49.54     20.97 o 
   2   6  12       38.71       48.76     22.13 o 
   3   6  12       56.04       71.17     23.45 o 
   4   6  12      603.94      554.24     25.07 o 
   5   6  12      989.43      936.48     27.02 o 
   6   6  12     2008.11     1984.16     47.55 o 
   0   7  12      636.38      579.79     38.61 o 
   1   7  12      702.12      685.11     26.51 o 
   2   7  12       36.98       51.17     24.20 o 
   3   7  12     1323.35     1288.73     29.30 o 
   4   7  12      346.88      418.05     27.53 o 
   5   7  12       40.10       42.72     23.96 o 
   6   7  12      250.13      330.08     28.82 o 
   7   7  12       34.29       44.02     44.02 o 
   0   8  12      508.44      430.34     36.75 o 
   1   8  12      371.36      412.95     25.07 o 
   2   8  12     1146.81      992.49     28.30 o 
   3   8  12     1087.66     1182.00     32.17 o 
   4   8  12     1763.85     1722.20     34.77 o 
   5   8  12       45.74       55.78     28.63 o 
   6   8  12       78.04       86.71     29.14 o 
   7   8  12       21.24       34.99     36.20 o 
   8   8  12       37.88       71.47     55.37 o 
   0   9  12      687.33      707.44     53.53 o 
   1   9  12     1555.73     1374.91     36.20 o 
   2   9  12      298.47      261.47     34.74 o 
   3   9  12      906.44      794.63     37.69 o 
   4   9  12     1688.09     1742.09     42.37 o 
   5   9  12       86.24       81.95     32.63 o 
   6   9  12      161.57      172.50     32.95 o 
   7   9  12      757.94      659.57     41.31 o 
   8   9  12     1034.40     1123.87     43.27 o 
   9   9  12     1247.02     1123.54     68.96 o 
   0  10  12       50.86       14.20     50.44 o 
   1  10  12       59.43       51.64     35.99 o 
   2  10  12     1288.34     1213.66     40.54 o 
   3  10  12      920.87      829.54     39.50 o 
   4  10  12      488.46      452.13     38.58 o 
   5  10  12      287.17      242.64     38.77 o 
   6  10  12      192.47      126.52     39.41 o 
   7  10  12        1.95       11.40     44.92 o 
   8  10  12     1021.70      958.50     48.51 o 
   9  10  12      569.57      609.77     54.52 o 
  10  10  12      376.47      399.08     89.22 o 
   0  11  12       99.44       88.82     54.11 o 
   1  11  12       97.58       65.82     37.56 o 
   2  11  12       61.98       64.98     38.08 o 
   3  11  12       57.68       52.03     37.65 o 
   4  11  12       16.16       81.79     38.89 o 
   5  11  12     1228.19     1354.96     46.50 o 
   6  11  12       28.84       18.52     42.06 o 
   7  11  12      469.64      412.07     47.17 o 
   8  11  12      185.93      156.30     46.56 o 
   9  11  12      239.87      179.02     50.63 o 
  10  11  12      428.77      384.53     62.76 o 
  11  11  12      127.27      141.32     94.12 o 
   0  12  12      427.58      439.29     59.12 o 
   1  12  12      249.79      194.17     40.07 o 
   2  12  12      362.88      274.32     40.88 o 
   3  12  12      733.13      766.08     43.91 o 
   4  12  12        3.93       29.83     39.84 o 
   5  12  12     1524.21     1610.49     50.23 o 
   6  12  12       60.48       60.24     44.33 o 
   7  12  12      250.41      237.26     50.54 o 
   8  12  12     1376.25     1365.44     54.24 o 
   9  12  12     2198.70     2380.51     62.82 o 
  10  12  12      688.28      679.28     59.13 o 
  11  12  12       10.80       19.76     65.36 o 
  12  12  12       14.53       57.41     99.07 o 
   0  13  12     1014.41      925.11     64.49 o 
   1  13  12     1069.72     1159.96     46.03 o 
   2  13  12      965.32      928.90     45.87 o 
   3  13  12      167.05      121.19     41.45 o 
   4  13  12     1828.01     1622.52     47.11 o 
   5  13  12       13.28       41.97     45.55 o 
   6  13  12       86.29       82.51     47.20 o 
   7  13  12      691.37      657.23     54.92 o 
   8  13  12     1752.71     1780.35     58.42 o 
   9  13  12     1131.62     1157.19     60.16 o 
  10  13  12      809.64      735.38     62.70 o 
  11  13  12      201.17      189.17     63.08 o 
  12  13  12     1434.37     1374.49     76.25 o 
  13  13  12       36.73      124.86    107.37 o 
   0  14  12      663.86      707.77     65.02 o 
   1  14  12      796.67      806.66     45.64 o 
   2  14  12      698.02      700.04     45.32 o 
   3  14  12     1753.31     1793.77     50.84 o 
   4  14  12      389.43      342.79     45.44 o 
   5  14  12       56.00       18.94     47.89 o 
   6  14  12      445.59      459.74     50.60 o 
   7  14  12       14.84       19.24     53.87 o 
   8  14  12      300.66      195.17     54.52 o 
   9  14  12       79.51      115.25     56.87 o 
  10  14  12      145.91      153.71     59.37 o 
  11  14  12       20.80       26.19     66.01 o 
  12  14  12       66.13       92.00     69.29 o 
  13  14  12       10.53       76.62     72.50 o 
   0  15  12       66.04       29.98     61.96 o 
   1  15  12      183.99      157.38     44.35 o 
   2  15  12     2346.56     2352.56     56.05 o 
   3  15  12     2390.71     2565.10     57.47 o 
   4  15  12      928.33      927.87     51.83 o 
   5  15  12       18.94       34.33     49.69 o 
   6  15  12        3.51       58.29     53.87 o 
   7  15  12      168.23      251.18     56.59 o 
   8  15  12        5.20       52.25     56.86 o 
   9  15  12       86.73       97.75     58.91 o 
  10  15  12       48.20       50.54     60.87 o 
  11  15  12      310.93      331.48     69.72 o 
   0  16  12      107.67       88.66     65.87 o 
   1  16  12        0.16       20.86     45.79 o 
   2  16  12      503.18      470.24     49.49 o 
   3  16  12      715.20      727.85     50.24 o 
   4  16  12      367.42      306.89     52.89 o 
   5  16  12        0.06        7.85     52.17 o 
   6  16  12      252.03      298.04     55.58 o 
   7  16  12      114.78      119.85     57.63 o 
   8  16  12       58.08      107.95     59.82 o 
   9  16  12       47.75       63.51     63.32 o 
  10  16  12       35.40       76.87     63.69 o 
   0  17  12      935.38     1044.67     75.37 o 
   1  17  12       59.91       53.84     49.57 o 
   2  17  12        2.89       29.88     49.09 o 
   3  17  12      428.55      411.98     50.52 o 
   4  17  12      203.36      162.93     54.41 o 
   5  17  12      127.40      163.82     52.54 o 
   6  17  12        5.58       19.76     57.37 o 
   7  17  12      126.72      136.87     60.32 o 
   8  17  12        4.43       92.84     61.35 o 
   0  18  12       58.80      143.92     72.26 o 
   1  18  12      279.94      185.36     52.15 o 
   2  18  12      326.46      382.23     53.04 o 
   3  18  12       18.07       40.04     56.56 o 
   4  18  12       41.14       61.57     54.71 o 
   5  18  12        0.99       62.85     57.09 o 
   6  18  12       42.72       80.14     59.36 o 
   0  19  12        0.49       27.04     77.14 o 
   1  19  12       65.54       72.49     53.90 o 
   2  19  12        3.64       66.38     53.21 o 
   1   2  13     1029.26      949.23     32.36 o 
   1   3  13     1109.21     1276.55     34.71 o 
   2   3  13     1084.87     1065.12     31.37 o 
   1   4  13      442.76      422.85     29.20 o 
   2   4  13      526.43      490.79     24.71 o 
   3   4  13      184.64      195.23     24.14 o 
   1   5  13       46.67       59.71     23.89 o 
   2   5  13     1338.64     1278.77     29.27 o 
   3   5  13        4.44       27.68     24.87 o 
   4   5  13      126.90      128.68     26.18 o 
   1   6  13       83.76       58.80     26.52 o 
   2   6  13      598.42      524.16     29.33 o 
   3   6  13      327.30      323.87     29.00 o 
   4   6  13      809.70      764.65     29.43 o 
   5   6  13        0.16       16.30     27.09 o 
   1   7  13        5.68       18.79     27.02 o 
   2   7  13      889.72      919.87     30.02 o 
   3   7  13        9.53       21.75     26.97 o 
   4   7  13     2421.94     2633.65     37.36 o 
   5   7  13       64.67       90.51     31.71 o 
   6   7  13       95.93      128.16     31.59 o 
   1   8  13      622.72      664.80     28.15 o 
   2   8  13       61.09       45.53     28.43 o 
   3   8  13     1582.28     1499.11     33.63 o 
   4   8  13       99.03       66.77     30.51 o 
   5   8  13       65.74       91.04     32.24 o 
   6   8  13      207.52      143.77     36.74 o 
   7   8  13       13.04       25.52     39.89 o 
   1   9  13       19.07       41.94     36.54 o 
   2   9  13      721.55      813.76     37.54 o 
   3   9  13     2070.20     2198.10     46.36 o 
   4   9  13      128.91      173.93     37.52 o 
   5   9  13        0.07        8.19     37.68 o 
   6   9  13       12.26       38.93     42.47 o 
   7   9  13     2135.01     2207.80     54.32 o 
   8   9  13       46.94       60.67     52.18 o 
   1  10  13       78.16       98.94     36.87 o 
   2  10  13      878.64      880.71     42.15 o 
   3  10  13      622.44      608.13     40.72 o 
   4  10  13        0.60       34.68     39.75 o 
   5  10  13      364.59      382.47     40.81 o 
   6  10  13       98.86       75.37     45.84 o 
   7  10  13      169.32       86.38     44.84 o 
   8  10  13       78.96       38.90     50.99 o 
   9  10  13       43.65       77.30     56.21 o 
   1  11  13      239.22      183.31     39.45 o 
   2  11  13      168.35      149.77     39.03 o 
   3  11  13       68.82       82.18     40.49 o 
   4  11  13     1101.16     1023.64     45.56 o 
   5  11  13       67.87       78.98     41.67 o 
   6  11  13       11.46       16.45     46.97 o 
   7  11  13     1405.74     1370.73     52.31 o 
   8  11  13       75.16       71.04     52.58 o 
   9  11  13      108.11      147.08     59.29 o 
  10  11  13      189.26      152.35     63.33 o 
   1  12  13        4.42       24.72     40.04 o 
   2  12  13        0.03       13.92     40.22 o 
   3  12  13       92.44       53.00     40.29 o 
   4  12  13       18.12       49.09     42.88 o 
   5  12  13      145.14      152.91     47.71 o 
   6  12  13       56.27      111.25     49.31 o 
   7  12  13      108.73       90.19     50.10 o 
   8  12  13       18.13       51.68     52.91 o 
   9  12  13      467.07      545.60     57.70 o 
  10  12  13      401.51      342.65     62.54 o 
  11  12  13      612.73      609.27     70.38 o 
   1  13  13        9.71       19.08     42.02 o 
   2  13  13      133.14      173.87     42.41 o 
   3  13  13       20.31       18.11     42.75 o 
   4  13  13       13.48       36.01     45.99 o 
   5  13  13      331.30      294.19     52.00 o 
   6  13  13       22.27       21.28     50.57 o 
   7  13  13        3.07       19.68     51.77 o 
   8  13  13       62.83       76.95     56.50 o 
   9  13  13      469.12      469.58     59.05 o 
  10  13  13      854.98      892.04     67.55 o 
  11  13  13       33.64       61.93     67.87 o 
  12  13  13      190.81      192.75     69.03 o 
   1  14  13      517.47      455.76     45.73 o 
   2  14  13      132.43      102.35     43.69 o 
   3  14  13        4.17       28.79     45.07 o 
   4  14  13       24.36       64.68     46.55 o 
   5  14  13      936.77      988.07     54.88 o 
   6  14  13        2.45       28.20     53.08 o 
   7  14  13       51.71       78.35     54.48 o 
   8  14  13      108.55       94.96     56.70 o 
   9  14  13       13.26       37.90     58.90 o 
  10  14  13        3.02       65.21     64.55 o 
  11  14  13        0.92       57.19     67.94 o 
  12  14  13        6.29       42.36     73.82 o 
   1  15  13       32.90       66.44     45.42 o 
   2  15  13       71.95       46.73     46.47 o 
   3  15  13      147.93      126.73     49.69 o 
   4  15  13      106.82       99.00     51.45 o 
   5  15  13       41.56       40.15     51.79 o 
   6  15  13      144.82      161.03     55.34 o 
   7  15  13      147.77      139.30     58.49 o 
   8  15  13      480.34      391.41     61.79 o 
   9  15  13       85.32       88.49     60.25 o 
  10  15  13      104.19       93.60     70.62 o 
   1  16  13       88.17       75.25     48.25 o 
   2  16  13       41.41       53.95     47.64 o 
   3  16  13       90.04      118.16     50.27 o 
   4  16  13       22.82       10.23     52.92 o 
   5  16  13      114.97       95.25     56.22 o 
   6  16  13      163.10      233.96     58.96 o 
   7  16  13      994.31      856.07     64.38 o 
   8  16  13       56.84      119.15     64.14 o 
   9  16  13       17.11       81.82     67.56 o 
   1  17  13        4.32       50.84     49.75 o 
   2  17  13       30.44       28.52     51.41 o 
   3  17  13       17.62       16.77     54.16 o 
   4  17  13       45.10       61.32     54.17 o 
   5  17  13       14.92       41.77     58.30 o 
   6  17  13      606.90      623.84     63.30 o 
   7  17  13        5.74       52.09     62.01 o 
   1  18  13      479.10      522.57     55.19 o 
   2  18  13        3.40       69.87     54.19 o 
   3  18  13       14.44       27.54     57.21 o 
   4  18  13       39.78       41.04     57.32 o 
   0   0  14    50234.97    52543.46    333.35 o 
   0   1  14     5222.83     5622.89     69.85 o 
   1   1  14     6694.74     6752.22     78.11 o 
   0   2  14      233.29      236.03     47.16 o 
   1   2  14     2357.56     2235.67     39.37 o 
   2   2  14      195.90      220.45     47.23 o 
   0   3  14     2717.77     2702.71     58.05 o 
   1   3  14       32.19       18.96     31.92 o 
   2   3  14     1572.39     1523.43     35.85 o 
   3   3  14      237.90      272.03     36.42 o 
   0   4  14        3.02       24.74     42.11 o 
   1   4  14      629.53      594.76     31.39 o 
   2   4  14     2009.83     1974.14     32.11 o 
   3   4  14     1839.05     1728.32     33.33 o 
   4   4  14      712.03      815.52     46.52 o 
   0   5  14     3620.48     3637.90     58.77 o 
   1   5  14       12.06       21.52     28.97 o 
   2   5  14      485.37      404.47     30.45 o 
   3   5  14     1027.92     1025.66     31.85 o 
   4   5  14      337.49      310.19     29.81 o 
   5   5  14     2848.00     2836.69     58.16 o 
   0   6  14      776.96      729.63     46.47 o 
   1   6  14      380.80      329.34     29.35 o 
   2   6  14     1081.24     1057.43     32.13 o 
   3   6  14     2093.22     2018.57     37.11 o 
   4   6  14      843.86      807.40     33.78 o 
   5   6  14       29.70       38.06     33.20 o 
   6   6  14     5865.56     5935.12     76.33 o 
   0   7  14       53.25       68.32     42.66 o 
   1   7  14      528.53      445.00     32.02 o 
   2   7  14      897.30      910.61     32.50 o 
   3   7  14      303.32      297.92     32.34 o 
   4   7  14     3013.26     2980.64     45.50 o 
   5   7  14      145.45      163.46     34.79 o 
   6   7  14      330.66      329.25     38.94 o 
   7   7  14      795.24      812.79     62.81 o 
   0   8  14     3613.56     3468.66     61.48 o 
   1   8  14     1555.58     1648.71     40.32 o 
   2   8  14       71.95       98.93     33.03 o 
   3   8  14       98.80      137.07     32.94 o 
   4   8  14        5.61       12.22     34.88 o 
   5   8  14     1869.82     1811.73     46.78 o 
   6   8  14       42.41       50.76     40.28 o 
   7   8  14      613.92      670.49     47.51 o 
   8   8  14      399.96      433.57     72.14 o 
   0   9  14      197.88      164.46     55.56 o 
   1   9  14      788.84      780.85     43.30 o 
   2   9  14      142.65      122.18     38.91 o 
   3   9  14       72.16       86.36     35.48 o 
   4   9  14      947.87     1014.05     45.38 o 
   5   9  14        0.38       47.28     44.79 o 
   6   9  14      143.84      177.38     45.79 o 
   7   9  14      624.99      630.49     51.40 o 
   8   9  14      542.45      663.92     58.23 o 
   9   9  14        6.47       36.13     91.14 o 
   0  10  14      403.40      335.48     57.41 o 
   1  10  14        8.88       24.89     40.15 o 
   2  10  14       14.25       42.92     39.61 o 
   3  10  14      609.36      626.22     44.41 o 
   4  10  14     1970.71     1902.59     48.18 o 
   5  10  14     2357.56     2597.16     58.87 o 
   6  10  14      175.64      136.88     48.28 o 
   7  10  14      454.19      398.99     52.89 o 
   8  10  14      505.66      448.78     58.17 o 
   9  10  14     1020.61     1074.75     68.12 o 
  10  10  14     1025.43      903.06     94.84 o 
   0  11  14     1787.21     2031.33     68.99 o 
   1  11  14      304.79      247.40     41.87 o 
   2  11  14      236.58      199.45     41.52 o 
   3  11  14      873.26      891.39     46.92 o 
   4  11  14       27.32       59.54     43.09 o 
   5  11  14      800.41      801.47     51.96 o 
   6  11  14      144.60      165.78     48.52 o 
   7  11  14      545.39      644.52     53.53 o 
   8  11  14      161.13      193.60     59.40 o 
   9  11  14       90.02       60.39     68.78 o 
  10  11  14     1256.10     1273.24     69.21 o 
  11  11  14       71.67       48.23     85.98 o 
   0  12  14      304.78      242.93     60.28 o 
   1  12  14      569.54      613.29     43.69 o 
   2  12  14      906.17      888.26     46.26 o 
   3  12  14      168.47      152.66     45.35 o 
   4  12  14      309.25      257.72     46.36 o 
   5  12  14       33.94       27.20     51.82 o 
   6  12  14      466.63      452.32     51.38 o 
   7  12  14       93.16      116.24     55.02 o 
   8  12  14       83.54       80.11     54.61 o 
   9  12  14     2026.92     2233.69     82.77 o 
  10  12  14        5.58       35.16     67.53 o 
  11  12  14        9.33       31.62     67.99 o 
  12  12  14     1234.43     1308.15    108.60 o 
   0  13  14      432.39      391.91     64.47 o 
   1  13  14        8.14       51.12     42.84 o 
   2  13  14      137.08      137.11     43.51 o 
   3  13  14      350.71      371.54     48.50 o 
   4  13  14       50.48       57.45     49.41 o 
   5  13  14     1852.17     1723.54     60.36 o 
   6  13  14       59.74      158.87     52.71 o 
   7  13  14       31.92       90.03     56.51 o 
   8  13  14      363.46      334.14     59.56 o 
   9  13  14       60.42       61.36     69.72 o 
  10  13  14      744.09      724.24     75.53 o 
  11  13  14      393.18      435.62     73.01 o 
  12  13  14      133.42       68.37     71.70 o 
   0  14  14      380.43      296.65     65.97 o 
   1  14  14      676.49      752.88     46.94 o 
   2  14  14       57.11       90.60     47.57 o 
   3  14  14      722.01      722.45     52.73 o 
   4  14  14      118.48      165.32     51.38 o 
   5  14  14       50.29      104.70     54.52 o 
   6  14  14     2421.28     2421.92     66.90 o 
   7  14  14      253.47      237.29     59.23 o 
   8  14  14      112.92       75.03     59.11 o 
   9  14  14      290.40      257.05     71.89 o 
  10  14  14       95.18      119.24     73.43 o 
  11  14  14      155.08      248.32     75.65 o 
   0  15  14      622.93      749.11     71.01 o 
   1  15  14       19.04       76.51     46.85 o 
   2  15  14     1248.91     1270.82     54.26 o 
   3  15  14      688.52      730.15     52.76 o 
   4  15  14      942.19      995.85     59.62 o 
   5  15  14      411.83      499.20     58.89 o 
   6  15  14       42.89       16.33     57.77 o 
   7  15  14      167.01      164.49     61.98 o 
   8  15  14      425.47      435.58     61.83 o 
   9  15  14      418.99      400.33     73.81 o 
   0  16  14     1509.12     1545.18     78.11 o 
   1  16  14      145.40      170.67     49.81 o 
   2  16  14       38.62       58.41     51.32 o 
   3  16  14     1360.10     1382.37     61.38 o 
   4  16  14       25.77       72.42     59.20 o 
   5  16  14      284.59      301.51     59.58 o 
   6  16  14      139.55      166.88     60.49 o 
   7  16  14      476.52      424.47     66.39 o 
   0  17  14      395.99      312.50     74.05 o 
   1  17  14     1203.84     1242.57     56.41 o 
   2  17  14      106.09       78.97     53.41 o 
   3  17  14        0.35       68.23     56.37 o 
   4  17  14      838.05     1003.17     67.09 o 
   5  17  14       44.15      157.74     60.32 o 
   1   2  15     5550.02     5508.24     52.55 o 
   1   3  15     2088.01     2159.90     42.99 o 
   2   3  15     1658.19     1700.49     39.10 o 
   1   4  15      629.54      566.53     33.73 o 
   2   4  15      470.64      574.03     31.69 o 
   3   4  15     1157.33     1181.98     34.62 o 
   1   5  15      872.15      895.59     34.19 o 
   2   5  15     3419.38     3410.42     41.43 o 
   3   5  15      546.59      511.62     33.94 o 
   4   5  15      320.45      293.00     33.57 o 
   1   6  15      206.58      202.14     30.43 o 
   2   6  15      202.02      243.32     32.11 o 
   3   6  15      260.99      252.26     32.72 o 
   4   6  15      327.92      369.49     34.72 o 
   5   6  15      370.46      309.97     39.87 o 
   1   7  15     2277.38     2294.67     38.11 o 
   2   7  15      837.67      802.24     35.51 o 
   3   7  15     1725.57     1653.23     42.01 o 
   4   7  15      485.62      547.23     37.99 o 
   5   7  15     5489.73     5552.78     58.93 o 
   6   7  15      304.46      389.34     43.35 o 
   1   8  15       30.44       50.63     38.51 o 
   2   8  15     2595.71     2741.42     50.67 o 
   3   8  15        3.20       24.68     42.98 o 
   4   8  15      456.45      437.47     41.96 o 
   5   8  15       13.04       47.82     47.87 o 
   6   8  15       58.07      155.00     46.87 o 
   7   8  15      208.43      126.14     51.72 o 
   1   9  15     3086.88     3208.30     56.69 o 
   2   9  15     1074.07     1129.17     46.09 o 
   3   9  15        0.02       31.53     44.07 o 
   4   9  15       51.82      110.24     41.90 o 
   5   9  15      177.32      151.81     49.32 o 
   6   9  15      697.47      740.87     53.98 o 
   7   9  15        8.01       30.64     54.85 o 
   8   9  15        3.88       30.04     57.43 o 
   1  10  15      310.45      314.34     43.89 o 
   2  10  15       23.84       25.08     44.99 o 
   3  10  15       31.65       43.23     41.69 o 
   4  10  15     1941.84     1950.09     55.70 o 
   5  10  15      185.05      149.30     53.16 o 
   6  10  15       31.11       73.61     53.34 o 
   7  10  15       53.53       41.92     55.74 o 
   8  10  15        6.52       39.72     56.92 o 
   9  10  15        0.08       20.27     64.34 o 
   1  11  15     1116.66     1014.43     46.43 o 
   2  11  15      335.70      292.64     45.07 o 
   3  11  15       20.24       39.46     45.15 o 
   4  11  15      124.31      144.72     47.39 o 
   5  11  15      928.52      950.25     54.16 o 
   6  11  15        2.68       44.98     56.20 o 
   7  11  15      719.15      656.59     63.66 o 
   8  11  15        8.04       20.89     62.43 o 
   9  11  15      282.91      220.85     67.69 o 
  10  11  15       38.89       48.02     64.74 o 
   1  12  15       28.27       57.63     43.86 o 
   2  12  15      395.25      305.60     47.36 o 
   3  12  15       85.08       87.81     46.52 o 
   4  12  15       50.93       80.34     54.31 o 
   5  12  15       22.49       77.02     51.94 o 
   6  12  15      127.58      193.68     55.02 o 
   7  12  15       16.88       74.23     57.69 o 
   8  12  15       49.16       30.70     64.35 o 
   9  12  15        1.80       33.10     74.07 o 
  10  12  15      226.74      239.66     70.53 o 
  11  12  15        9.76       36.28     69.01 o 
   1  13  15       99.00      110.64     46.09 o 
   2  13  15      227.94      218.03     48.83 o 
   3  13  15      906.20      804.05     51.48 o 
   4  13  15       44.70       59.20     54.99 o 
   5  13  15      550.22      505.45     54.11 o 
   6  13  15      439.86      355.75     59.31 o 
   7  13  15      121.53      115.15     57.89 o 
   8  13  15       13.12       48.82     65.93 o 
   9  13  15      361.92      330.43     75.26 o 
  10  13  15      203.73      208.68     73.96 o 
  11  13  15      150.23      138.73     71.26 o 
   1  14  15      119.49       90.66     47.83 o 
   2  14  15       23.42      100.07     50.36 o 
   3  14  15       51.21       95.97     52.97 o 
   4  14  15      289.49      321.08     59.13 o 
   5  14  15      311.08      204.69     56.69 o 
   6  14  15      405.05      392.62     59.94 o 
   7  14  15        3.86       81.37     59.15 o 
   8  14  15      102.59      162.34     66.05 o 
   9  14  15        0.60       25.26     76.91 o 
   1  15  15        0.83       37.46     49.87 o 
   2  15  15       52.78      112.60     51.30 o 
   3  15  15      831.72      772.24     58.94 o 
   4  15  15        4.79       63.87     60.60 o 
   5  15  15      265.95      296.65     59.90 o 
   6  15  15       25.47       83.21     60.68 o 
   7  15  15       87.60      116.92     61.38 o 
   8  15  15       29.28      122.11     73.08 o 
   1  16  15      138.67      216.61     52.71 o 
   2  16  15      432.75      439.61     54.89 o 
   3  16  15      284.31      256.32     61.97 o 
   4  16  15       76.97       82.38     62.57 o 
   5  16  15       60.63       85.47     61.70 o 
   6  16  15      197.60      153.90     64.25 o 
   1  17  15      330.26      317.25     56.38 o 
   0   0  16    36850.64    39147.95    315.20 o 
   0   1  16     6433.45     5959.24     80.42 o 
   1   1  16      816.38      730.30     54.77 o 
   0   2  16     6668.97     6162.59     82.89 o 
   1   2  16      409.15      351.20     38.01 o 
   2   2  16    10046.44     9734.33     95.76 o 
   0   3  16        4.33       73.61     53.73 o 
   1   3  16     3140.07     2991.21     46.19 o 
   2   3  16       34.60       38.64     35.25 o 
   3   3  16     6209.01     6148.27     71.65 o 
   0   4  16    11186.62    10979.70     92.52 o 
   1   4  16      156.70      124.30     34.32 o 
   2   4  16        7.82       17.44     35.15 o 
   3   4  16     1261.26     1128.01     39.53 o 
   4   4  16     9798.63     9390.92     96.40 o 
   0   5  16     3613.57     3571.40     64.00 o 
   1   5  16     1301.65     1260.38     36.23 o 
   2   5  16      423.79      365.64     34.76 o 
   3   5  16     4190.45     3956.33     46.65 o 
   4   5  16      290.23      229.54     37.08 o 
   5   5  16     3609.22     3606.18     66.22 o 
   0   6  16    12808.18    12319.20     91.34 o 
   1   6  16     1216.65     1189.62     36.78 o 
   2   6  16       28.43       28.52     33.78 o 
   3   6  16      125.99      117.77     34.39 o 
   4   6  16     3224.27     3414.99     52.72 o 
   5   6  16      216.80      171.19     38.72 o 
   6   6  16       65.79      118.86     56.85 o 
   0   7  16        0.43       55.85     44.72 o 
   1   7  16     3150.43     3356.78     45.49 o 
   2   7  16      295.33      262.58     35.26 o 
   3   7  16      907.38     1047.47     39.96 o 
   4   7  16      556.84      546.39     38.72 o 
   5   7  16      987.15     1044.12     47.50 o 
   6   7  16      767.60      861.08     45.57 o 
   7   7  16     1326.40     1281.68     73.07 o 
   0   8  16      196.56      137.08     58.67 o 
   1   8  16      330.29      342.37     41.53 o 
   2   8  16     4581.22     4494.47     62.91 o 
   3   8  16      166.59      195.85     42.58 o 
   4   8  16     5469.31     5589.32     63.44 o 
   5   8  16      481.85      548.21     52.80 o 
   6   8  16     1442.84     1588.26     60.92 o 
   7   8  16      608.49      559.03     54.35 o 
   8   8  16       29.59       52.90     95.84 o 
   0   9  16      224.33      225.65     58.95 o 
   1   9  16     4074.35     4017.34     58.80 o 
   2   9  16     1138.44     1088.33     51.03 o 
   3   9  16     1446.33     1376.59     52.16 o 
   4   9  16       11.85       68.71     45.32 o 
   5   9  16     1479.89     1850.11     57.65 o 
   6   9  16      652.61      700.95     55.43 o 
   7   9  16      762.48     1035.40     61.45 o 
   8   9  16      280.30      281.99     69.60 o 
   9   9  16     6282.05     6422.74    142.69 o 
   0  10  16      189.38      104.25     71.59 o 
   1  10  16      439.20      414.91     52.28 o 
   2  10  16     5474.20     5420.05     74.86 o 
   3  10  16      349.92      378.12     53.04 o 
   4  10  16       98.72      160.40     52.48 o 
   5  10  16      465.22      404.65     55.65 o 
   6  10  16     1993.84     2063.21     69.29 o 
   7  10  16      375.12      450.82     61.09 o 
   8  10  16     1830.77     1972.76     75.72 o 
   9  10  16        2.77      188.38     69.15 o 
  10  10  16     1909.47     2320.98    110.88 o 
   0  11  16      494.18      569.19     68.03 o 
   1  11  16       53.68       90.44     47.58 o 
   2  11  16      351.50      399.83     49.23 o 
   3  11  16     1681.65     1692.22     59.89 o 
   4  11  16      226.84      260.51     53.71 o 
   5  11  16     2489.81     2619.35     71.53 o 
   6  11  16     1022.36     1077.63     67.56 o 
   7  11  16       98.48      101.05     60.72 o 
   8  11  16        2.85      188.56     70.32 o 
   9  11  16     1217.79     1382.71     75.73 o 
  10  11  16        3.35       78.02     68.35 o 
  11  11  16     1505.25     2119.47    115.01 o 
   0  12  16     2912.34     3074.03     86.91 o 
   1  12  16       71.60       97.59     49.42 o 
   2  12  16      441.55      623.27     50.12 o 
   3  12  16      924.32      899.71     53.87 o 
   4  12  16       77.38       75.30     52.84 o 
   5  12  16     1061.33     1204.16     64.17 o 
   6  12  16      353.52      456.08     64.72 o 
   7  12  16       92.03      133.83     65.95 o 
   8  12  16     4909.83     5376.08     96.16 o 
   9  12  16       88.43      178.31     73.47 o 
  10  12  16     1373.87     1755.97     81.16 o 
   0  13  16       55.49      102.81     73.03 o 
   1  13  16     2153.24     2410.76     59.97 o 
   2  13  16      107.68       96.28     48.83 o 
   3  13  16      907.92     1150.25     61.74 o 
   4  13  16     1194.76     1078.16     59.73 o 
   5  13  16      100.73       81.74     59.48 o 
   6  13  16      472.77      599.26     62.94 o 
   7  13  16     2683.08     2949.28     82.58 o 
   8  13  16       16.09      123.29     76.80 o 
   9  13  16     1670.49     1984.13     90.06 o 
   0  14  16     3497.51     3693.64    104.48 o 
   1  14  16       33.64       43.88     51.18 o 
   2  14  16     1348.62     1550.84     58.35 o 
   3  14  16       47.63      163.66     58.28 o 
   4  14  16     3719.36     3928.46     78.25 o 
   5  14  16      244.35      294.83     60.34 o 
   6  14  16       19.81       76.50     59.51 o 
   7  14  16      417.69      416.62     67.30 o 
   8  14  16      720.38      900.04     84.94 o 
   0  15  16        0.73       68.20     77.16 o 
   1  15  16     2492.42     2802.18     65.93 o 
   2  15  16        7.40       63.24     59.54 o 
   3  15  16     3315.36     3619.03     87.56 o 
   4  15  16       42.10      124.65     61.40 o 
   5  15  16        4.65      122.57     62.50 o 
   6  15  16      173.73      208.93     63.48 o 
   0  16  16       11.68      106.68     78.91 o 
   1  16  16      174.17      186.70     54.81 o 
   2  16  16      927.25     1120.41     69.33 o 
   1   2  17        0.32       51.88     37.90 o 
   1   3  17     2378.10     2341.03     45.14 o 
   2   3  17      245.79      179.21     39.32 o 
   1   4  17      174.32      107.50     35.57 o 
   2   4  17      106.34       97.12     35.80 o 
   3   4  17       96.12       58.61     39.32 o 
   1   5  17      628.28      555.83     36.96 o 
   2   5  17      119.50      115.47     35.59 o 
   3   5  17     1224.51     1261.22     42.32 o 
   4   5  17      149.15      122.39     37.94 o 
   1   6  17      118.83       68.71     34.33 o 
   2   6  17       56.50       75.92     35.54 o 
   3   6  17      120.94       99.81     37.46 o 
   4   6  17        0.33       29.16     40.29 o 
   5   6  17      190.84      119.69     41.55 o 
   1   7  17      193.44      169.38     41.64 o 
   2   7  17      348.57      350.84     42.74 o 
   3   7  17     1129.80     1106.37     46.49 o 
   4   7  17     1619.77     1486.21     52.74 o 
   5   7  17     1955.17     1876.50     56.52 o 
   6   7  17       88.49      122.22     45.29 o 
   1   8  17      301.40      225.07     46.23 o 
   2   8  17      526.33      432.87     47.00 o 
   3   8  17     1214.96     1053.12     49.89 o 
   4   8  17      347.98      309.78     49.16 o 
   5   8  17        1.05       13.34     51.16 o 
   6   8  17      568.73      457.73     53.03 o 
   7   8  17       36.72       57.65     55.31 o 
   1   9  17      200.35      151.71     45.43 o 
   2   9  17       81.46      118.84     45.19 o 
   3   9  17      266.63      247.51     47.45 o 
   4   9  17       32.85      158.10     55.68 o 
   5   9  17        0.74       54.83     55.41 o 
   6   9  17       43.97       58.69     54.67 o 
   7   9  17      127.52       87.32     58.84 o 
   8   9  17       76.18       91.11     67.97 o 
   1  10  17       24.75       59.96     48.37 o 
   2  10  17      467.05      349.60     49.24 o 
   3  10  17       67.04      106.41     48.10 o 
   4  10  17      334.27      326.27     58.81 o 
   5  10  17      309.30      277.29     57.23 o 
   6  10  17      514.21      564.31     58.25 o 
   7  10  17       90.68       83.62     59.80 o 
   8  10  17       34.11       67.55     68.94 o 
   9  10  17       74.90       96.39     71.49 o 
   1  11  17      215.81      149.22     54.63 o 
   2  11  17      119.23       92.90     54.19 o 
   3  11  17      252.95      235.92     56.75 o 
   4  11  17      400.77      346.10     63.84 o 
   5  11  17      820.51      716.51     62.93 o 
   6  11  17        1.06       30.31     62.51 o 
   7  11  17      254.41      124.28     62.98 o 
   8  11  17      198.90      168.31     72.67 o 
   9  11  17        7.89       74.15     76.04 o 
  10  11  17      143.04      153.76     72.22 o 
   1  12  17       81.05       71.85     54.64 o 
   2  12  17       49.42       54.00     56.04 o 
   3  12  17       45.55      156.86     61.07 o 
   4  12  17       61.13       94.27     66.43 o 
   5  12  17       45.26       69.44     64.65 o 
   6  12  17       15.51       52.68     65.46 o 
   7  12  17      284.23      289.34     66.15 o 
   8  12  17        8.79      109.89     74.16 o 
   9  12  17      260.12      294.22     78.85 o 
   1  13  17      501.04      462.04     57.06 o 
   2  13  17       21.85       51.46     56.09 o 
   3  13  17      752.28      703.86     60.78 o 
   4  13  17       88.43      100.23     66.24 o 
   5  13  17      106.79       60.67     66.92 o 
   6  13  17       33.29       78.39     69.03 o 
   7  13  17        3.73       47.26     73.18 o 
   8  13  17        3.95       56.74     75.22 o 
   1  14  17        4.64       48.17     56.49 o 
   2  14  17        4.61       80.04     63.81 o 
   3  14  17       79.81      178.26     60.48 o 
   4  14  17       97.71      235.37     65.16 o 
   5  14  17      836.37      937.78     70.15 o 
   6  14  17      337.56      400.16     71.05 o 
   1  15  17       29.30       97.33     64.73 o 
   2  15  17      158.74      195.55     62.41 o 
   3  15  17       86.41      113.57     63.99 o 
   0   0  18     1910.75     1753.78    127.43 o 
   0   1  18      545.24      483.93     58.61 o 
   1   1  18      497.78      396.95     58.26 o 
   0   2  18      309.14      215.05     57.54 o 
   1   2  18     2815.41     2631.45     49.73 o 
   2   2  18       59.16       54.58     56.96 o 
   0   3  18     3685.66     3565.91     74.65 o 
   1   3  18      398.34      380.49     41.91 o 
   2   3  18     5515.79     5283.33     59.20 o 
   3   3  18        1.32       53.40     57.73 o 
   0   4  18       10.12       75.24     51.53 o 
   1   4  18     4356.23     4145.36     53.38 o 
   2   4  18      727.28      717.81     40.84 o 
   3   4  18     4575.51     4386.95     56.79 o 
   4   4  18       62.63       64.16     57.69 o 
   0   5  18     8144.27     7928.64     87.22 o 
   1   5  18      822.65      908.63     40.39 o 
   2   5  18     1949.31     1910.24     44.57 o 
   3   5  18      111.74       80.72     38.90 o 
   4   5  18      340.80      412.70     43.02 o 
   5   5  18       22.58       19.00     60.31 o 
   0   6  18        4.16       51.71     51.66 o 
   1   6  18     1745.36     1808.21     43.84 o 
   2   6  18       15.85       95.91     39.06 o 
   3   6  18     2119.37     2174.33     49.30 o 
   4   6  18       22.79       64.73     41.31 o 
   5   6  18      993.41     1077.49     47.95 o 
   6   6  18      143.89      133.06     61.61 o 
   0   7  18      543.15      750.77     71.23 o 
   1   7  18       59.73       63.50     43.76 o 
   2   7  18     1754.17     1853.43     52.52 o 
   3   7  18       27.02       36.96     45.67 o 
   4   7  18     4207.68     4369.36     70.88 o 
   5   7  18       25.19       61.27     49.84 o 
   6   7  18     1006.27     1010.84     54.82 o 
   7   7  18       67.35       57.11     84.27 o 
   0   8  18      730.97      617.41     70.85 o 
   1   8  18     2588.93     2604.79     56.86 o 
   2   8  18        2.57       87.38     45.89 o 
   3   8  18     1508.14     1516.21     55.01 o 
   4   8  18       71.02       80.10     53.33 o 
   5   8  18     2894.12     3014.68     65.43 o 
   6   8  18       35.31       76.98     54.94 o 
   7   8  18     1426.94     1742.34     72.44 o 
   8   8  18      662.04      820.28    105.31 o 
   0   9  18     1137.56     1150.27     78.18 o 
   1   9  18       23.52       57.23     48.84 o 
   2   9  18     2057.21     2179.65     55.93 o 
   3   9  18      520.20      521.79     53.02 o 
   4   9  18     3704.88     3969.10     72.24 o 
   5   9  18      130.65      173.48     55.50 o 
   6   9  18     1023.81     1094.52     64.67 o 
   7   9  18       30.15       23.89     66.47 o 
   8   9  18     1833.90     2063.02     80.42 o 
   9   9  18        0.24       73.70    111.40 o 
   0  10  18       28.34       24.58     74.66 o 
   1  10  18      722.26      815.13     54.43 o 
   2  10  18       53.45       77.80     48.10 o 
   3  10  18     2036.00     2366.94     67.34 o 
   4  10  18      665.21      688.31     61.39 o 
   5  10  18     3175.87     3348.96     73.12 o 
   6  10  18        6.41      119.29     61.77 o 
   7  10  18       64.67       65.07     67.45 o 
   8  10  18       29.44       44.44     72.21 o 
   9  10  18     1764.42     2104.82     85.08 o 
  10  10  18        0.07       42.22     98.22 o 
   0  11  18     2774.15     3277.68     95.62 o 
   1  11  18       90.05      135.42     53.15 o 
   2  11  18      650.19      741.93     55.18 o 
   3  11  18      207.74      160.60     59.22 o 
   4  11  18      170.10      168.83     61.00 o 
   5  11  18      175.25      118.22     57.23 o 
   6  11  18      523.98      698.66     67.37 o 
   7  11  18      123.73       51.66     73.23 o 
   8  11  18     1177.84     1347.77     81.39 o 
   9  11  18       87.31      111.46     76.21 o 
   0  12  18        2.84      118.57     81.56 o 
   1  12  18     1690.61     1873.36     69.73 o 
   2  12  18        8.87       75.26     59.69 o 
   3  12  18      209.25      261.40     65.35 o 
   4  12  18       10.52       45.95     68.32 o 
   5  12  18       28.73      131.77     60.40 o 
   6  12  18       43.07       74.91     65.19 o 
   7  12  18      892.22     1188.36     79.88 o 
   0  13  18     1179.77     1207.92    102.04 o 
   1  13  18       75.99       70.68     63.45 o 
   2  13  18     1665.84     1914.62     78.36 o 
   3  13  18       86.92      189.69     70.70 o 
   4  13  18      406.35      645.42     74.86 o 
   5  13  18       26.86       64.30     66.95 o 
   0  14  18       77.50      152.85     86.27 o 
   1  14  18     2267.47     2768.86     90.93 o 
   2  14  18      593.22      667.67     76.20 o 
   1   2  19      710.60      596.24     42.68 o 
   1   3  19       22.08       35.23     40.98 o 
   2   3  19      797.41      725.42     43.95 o 
   1   4  19      429.15      375.25     40.84 o 
   2   4  19        3.64       30.84     39.59 o 
   3   4  19      162.50      130.95     39.62 o 
   1   5  19        2.62       36.66     38.08 o 
   2   5  19     1042.49      939.08     44.60 o 
   3   5  19       14.98       53.69     42.21 o 
   4   5  19       11.00       30.07     44.76 o 
   1   6  19       41.38       34.47     47.60 o 
   2   6  19      114.34      110.76     48.18 o 
   3   6  19      131.93       82.23     48.51 o 
   4   6  19       97.93       68.91     51.10 o 
   5   6  19        1.74       19.22     50.45 o 
   1   7  19      432.52      423.49     49.89 o 
   2   7  19        9.43       41.34     49.27 o 
   3   7  19      414.78      365.80     51.74 o 
   4   7  19      395.54      300.29     58.07 o 
   5   7  19      138.45      106.80     52.18 o 
   6   7  19        7.53       57.56     59.62 o 
   1   8  19      605.18      553.92     51.72 o 
   2   8  19      187.75      137.99     51.00 o 
   3   8  19      185.19      142.94     54.47 o 
   4   8  19      122.35      137.69     55.15 o 
   5   8  19       87.04       74.30     54.42 o 
   6   8  19       38.90       15.04     62.02 o 
   7   8  19       12.35       97.62     65.91 o 
   1   9  19      261.77      251.05     52.29 o 
   2   9  19      772.70      728.16     57.01 o 
   3   9  19       24.10       49.19     54.74 o 
   4   9  19       51.57       88.37     56.48 o 
   5   9  19      166.58      174.13     55.55 o 
   6   9  19        3.85       25.26     64.11 o 
   7   9  19      192.96      124.37     65.08 o 
   8   9  19       23.95       79.14     67.82 o 
   1  10  19       25.49       17.19     50.87 o 
   2  10  19        0.68       39.86     60.41 o 
   3  10  19       66.33      102.55     56.71 o 
   4  10  19      531.82      490.12     60.52 o 
   5  10  19       94.93      144.67     56.76 o 
   6  10  19       13.59       38.13     63.58 o 
   7  10  19       76.42       93.31     66.53 o 
   8  10  19       50.70       72.35     73.64 o 
   1  11  19        6.88       74.29     52.73 o 
   2  11  19      159.53      133.94     60.86 o 
   3  11  19        0.01       37.05     58.86 o 
   4  11  19      375.58      349.48     61.11 o 
   5  11  19       68.35       90.30     60.47 o 
   6  11  19        0.08       68.64     72.42 o 
   1  12  19        3.04       38.92     57.10 o 
   2  12  19      331.38      423.95     64.73 o 
   3  12  19        7.88       44.43     66.64 o 
   4  12  19        8.61       63.22     62.36 o 
   0   0  20    11061.72    10444.61    375.42 o 
   0   1  20      592.83      628.32     63.60 o 
   1   1  20      957.54      818.11     65.93 o 
   0   2  20      337.31      293.62     62.82 o 
   1   2  20      217.86      169.53     44.19 o 
   2   2  20     3021.90     2973.18     77.22 o 
   0   3  20        0.08       53.39     61.27 o 
   1   3  20     3491.02     3367.26     57.01 o 
   2   3  20      180.73      104.86     43.31 o 
   3   3  20      301.99      288.93     61.54 o 
   0   4  20      661.60      706.42     63.47 o 
   1   4  20       61.22       52.17     42.43 o 
   2   4  20      344.38      375.65     44.04 o 
   3   4  20      229.42      247.28     44.27 o 
   4   4  20     1005.94     1159.49     73.28 o 
   0   5  20       19.00       42.72     55.77 o 
   1   5  20       23.05       58.64     44.89 o 
   2   5  20      164.24      128.14     44.81 o 
   3   5  20      440.78      377.54     45.04 o 
   4   5  20       93.18       61.09     45.88 o 
   5   5  20      593.44      734.53     86.08 o 
   0   6  20     1197.40     1323.93     77.80 o 
   1   6  20       18.43       48.85     52.65 o 
   2   6  20       71.54       68.41     52.23 o 
   3   6  20      468.49      459.21     55.12 o 
   4   6  20      321.52      316.76     55.02 o 
   5   6  20      167.95      122.47     52.68 o 
   6   6  20       32.29       61.73     85.51 o 
   0   7  20      328.59      307.07     72.26 o 
   1   7  20      524.49      520.65     55.67 o 
   2   7  20      200.93      123.52     54.09 o 
   3   7  20      863.04     1013.77     78.35 o 
   4   7  20       94.87      107.38     55.57 o 
   5   7  20      147.34      238.29     59.78 o 
   6   7  20      118.27      101.58     67.84 o 
   7   7  20       18.29       49.64     89.29 o 
   0   8  20      441.83      566.83     73.22 o 
   1   8  20       53.82       93.49     54.29 o 
   2   8  20      441.28      499.89     56.18 o 
   3   8  20      255.70      265.13     59.47 o 
   4   8  20      927.16      999.57     76.59 o 
   5   8  20      120.40      108.57     56.32 o 
   6   8  20      190.59      178.48     64.64 o 
   7   8  20       87.50       63.36     69.35 o 
   8   8  20        2.68       48.31    107.66 o 
   0   9  20       36.00       85.94     73.22 o 
   1   9  20      477.59      362.74     56.91 o 
   2   9  20       98.17       94.77     58.69 o 
   3   9  20      244.80      239.50     59.65 o 
   4   9  20       70.51      113.70     59.09 o 
   5   9  20      248.42      300.65     61.65 o 
   6   9  20       30.84       47.02     69.08 o 
   7   9  20       88.34       94.60     66.70 o 
   0  10  20       12.95       43.45     75.65 o 
   1  10  20      392.37      357.69     58.88 o 
   2  10  20      405.50      496.90     63.62 o 
   3  10  20       15.22       92.42     61.11 o 
   4  10  20      368.38      326.32     62.45 o 
   5  10  20        2.43       11.39     63.35 o 
   0  11  20       36.74       97.81     80.98 o 
   1  11  20       16.65       47.15     61.65 o 
   2  11  20      154.53      192.69     64.01 o 
   3  11  20      179.82      194.13     63.52 o 
   1   2  21        0.03       45.15     43.91 o 
   1   3  21       69.92       82.70     44.22 o 
   2   3  21      157.15      132.47     44.37 o 
   1   4  21      187.91      195.73     44.12 o 
   2   4  21      114.89      137.71     46.05 o 
   3   4  21       95.56       94.72     48.40 o 
   1   5  21        0.26        8.23     51.84 o 
   2   5  21        6.64       40.97     52.23 o 
   3   5  21      382.31      367.23     58.93 o 
   4   5  21       62.31       96.89     50.99 o 
   1   6  21        0.14       47.15     54.75 o 
   2   6  21      211.80      195.09     54.45 o 
   3   6  21        0.26       26.59     61.53 o 
   4   6  21       72.77       67.75     54.68 o 
   5   6  21       10.26       52.42     60.07 o 
   1   7  21       34.63       43.48     54.59 o 
   2   7  21       17.29       47.35     59.45 o 
   3   7  21       19.89       51.32     57.74 o 
   4   7  21      145.97      118.24     59.76 o 
   5   7  21     1174.00      880.59    145.00 o 
   6   7  21       40.27       24.45     67.83 o 
   1   8  21      158.33      115.99     56.75 o 
   2   8  21      645.17      484.07     62.91 o 
   3   8  21       99.25       71.18     61.56 o 
   4   8  21      119.00       84.83     60.72 o 
   5   8  21      182.51      185.85     65.77 o 
   1   9  21      377.23      368.91     58.95 o 
   2   9  21      259.03      276.73     63.88 o 
   3   9  21        0.02       30.26     63.95 o 
   0   0  22      992.73     1393.22    150.42 o 
   0   1  22     2124.08     1706.99     77.20 o 
   1   1  22       67.64       27.49     67.67 o 
   0   2  22       49.78       30.75     65.33 o 
   1   2  22       40.42       66.96     46.89 o 
   2   2  22      199.52      173.36     67.00 o 
   0   3  22      394.49      316.26     69.49 o 
   1   3  22      619.80      456.82     49.08 o 
   2   3  22      397.54      420.19     48.15 o 
   3   3  22        8.63       13.02     71.90 o 
   0   4  22      189.32      176.97     71.50 o 
   1   4  22      509.87      514.34     49.54 o 
   2   4  22      408.86      397.56     49.19 o 
   3   4  22      219.72      229.07     50.58 o 
   4   4  22      433.99      350.30     92.08 o 
   0   5  22      964.18      885.70     84.94 o 
   1   5  22       22.04       40.54     57.55 o 
   2   5  22        7.41       88.09     62.75 o 
   3   5  22        1.56       51.96     60.65 o 
   4   5  22        3.70       57.63     60.00 o 
   5   5  22      362.48      213.57     89.71 o 
   0   6  22      286.68      199.55     84.24 o 
   1   6  22       29.39       97.31     59.45 o 
   2   6  22        4.99       20.67     63.80 o 
   3   6  22        7.03       56.16     58.53 o 
   4   6  22       13.72       30.01     62.87 o 
   0   7  22       66.93      128.85     85.78 o 
   1   7  22       12.28       26.46     59.28 o 
   2   7  22        2.06      105.00     64.77 o 
   1   2  23        0.76       24.57     48.12 o 
   1   3  23      533.26      495.76     61.34 o 
   2   3  23       22.78       60.41     52.50 o 
                                                 
